# Supplementary material for: Characterization of Nanovesicles Isolated from Olive Vegetation Water
Source: Foods. 2024 Mar 8;13(6):835. doi: 10.3390/foods13060835 (PMC10968891; doi:10.3390/foods13060835)
Supplement: Supplementary file 1 [file foods-13-00835-s001.zip › Table S1.xlsx]

## Sheet: ng-ug proteins
Table S1: Lipid Molecular Species annotated in OVW-NVs. The amount of each lipid species is expressed as nmol/mg proteins. Data are reported as mean + SD (n=5).
Metabolite name		NV-OVW-FullS-5004	NV-OVW-FullS-r005	NV-OVW-FullS-r001	NV-OVW-FullS-r002	NV-OVW-FullS-r003
Cer 18:1;2O/16:0		1.70392	1.85589	1.34848	1.86036	2.73308
Cer 18:1;2O/24:0		3.25992	3.16193	2.63504	3.45421	3.79931
LPA 20:0		12.0828	12.7147	11.2331	15.3725	14.9487
LPA 26:4		13.0612	12.1973	11.5493	16.2227	11.724
LPA 8:0		34.9934	35.0294	28.855	43.9843	37.6846
LPC 16:0		0.637171	0.577807	0.548833	0.662488	0.829784
LPC 18:1		1.97483	1.72931	1.64377	1.9502	2.76931
PA 16:0_16:0		2.55873	2.39292	2.32988	2.68836	2.52328
PA 16:0_16:1		5.20664	4.66627	4.314	5.42026	4.93125
PA 16:0_18:1		12.6367	8.27906	9.9678	19.212	9.28575
PA 16:0_18:1		199.7	180.758	175.728	205.599	192.774
PA 16:0_18:1		2.05124	1.88706	2.10469	2.12345	2.26916
PA 16:0_18:1		13.8923	12.0345	11.9949	15.3649	13.8873
PA 16:0_18:2		55.0705	49.8093	47.4576	51.9984	52.8902
PA 16:0_18:2		4.24874	5.60066	4.0474	4.39269	2.76742
PA 16:0_19:0		4.74441	4.2281	4.21133	5.37809	4.42289
PA 16:0_19:1		5.03253	4.31081	0.935219	5.26482	4.42873
PA 16:1_18:2		6.41066	6.21627	5.63365	8.00293	6.39223
PA 18:0_18:1		13.2713	11.9449	10.9221	13.9528	12.7223
PA 18:1_18:1		360.292	321.608	316.19	370.279	346.659
PA 18:1_18:2		90.2836	81.6782	79.5089	91.4476	87.2657
PA 18:1_18:3		61.6686	53.2919	40.7674	62.3562	59.0568
PA 18:1_19:1		16.4058	15.1009	14.5484	18.8078	15.2974
PA 18:1_19:1		10.6473	7.29375	9.75501	9.03068	9.14125
PA 18:1_19:2		6.96871	4.98743	6.18231	6.16682	6.10316
PA 18:1_24:2		36.173	32.5126	32.4981	38.1418	33.2638
PA 18:2_18:2		41.3152	37.2709	35.7179	42.5	38.7274
PA 18:2_18:3		3.72321	3.42981	3.83805	4.31325	3.65909
PA 18:2_18:3		36.7762	32.0903	31.9318	39.3869	34.8907
PA 19:0_18:1		9.81805	7.76821	8.656	9.64026	8.15693
PA 20:0_18:1		4.00302	3.56695	3.67605	4.56402	3.73782
PA 20:0_18:1		8.08683	7.25441	7.04589	8.81269	7.69417
PA 20:0_18:2		5.75703	5.09575	4.9302	6.25524	3.95916
PA 22:0_18:1		4.60363	3.91813	5.81566	7.14242	4.32754
PA 22:0_18:2		10.1629	9.02421	8.13994	11.3157	9.59223
PA 23:0_18:2		4.60153	4.21229	3.88697	4.93037	4.40493
PA 24:0_18:1		10.3582	10.7199	10.1301	13.7855	7.96496
PA 24:0_18:2		12.9919	10.9041	10.756	14.3081	13.797
PA 7:0_21:0		4.55969	4.66648	4.26867	5.05198	6.09756
PC 16:0_16:1		7.31535	6.66918	6.50966	7.6462	7.02942
PC 16:0_18:1		67.566	63.3343	62.3514	60.1177	66.8474
PC 16:0_18:2		38.3195	35.5265	35.9524	22.9526	36.8507
PC 16:0_18:3		0.0711758	2.25859	2.20311	2.30532	2.30934
PC 16:1_18:2		2.49045	2.3121	2.33505	2.49632	2.42406
PC 17:0_18:1		2.59667	2.38124	2.33491	2.78361	2.24267
PC 17:1_18:1		4.50545	4.0846	3.98035	4.75332	4.23235
PC 18:0_18:1		42.3497	38.9268	38.6403	44.0449	39.6261
PC 18:1_18:1		172.017	17.7346	158.748	163.826	166.486
PC 18:1_18:2		114.023	104.887	104.341	109.537	108.936
PC 18:1_20:1		8.38145	7.92424	7.88823	8.77748	8.03755
PC 18:2_18:3		3.4308	3.15622	3.1608	3.92477	3.16896
PC 19:0_18:1		2.50946	2.44338	2.52295	2.3266	2.53741
PC 19:0_18:2		6.71677	6.27041	6.33686	7.12365	6.1732
PC 19:0_19:0		1.02315	0.87716	1.00011	1.07313	0.892405
PC 19:1_18:2		1.70145	1.44902	1.64339	1.78025	1.69047
PC 22:0_18:1		2.46226	2.21709	2.22728	2.67123	0.0241195
PC 24:0_18:1		2.88852	2.47578	2.46477	3.03945	2.6526
PC 24:0_18:2		0.841775	0.768672	0.776533	0.878141	0.79723
PC 26:0_18:1		1.25513	0.811897	0.83223	1.23844	1.21662
PC O-17:1_16:1		0.975965	0.987856	0.832185	15.7538	0.883584
PC O-19:2_18:2		37.5303	34.7606	34.1499	37.9937	35.6801
PE 16:0_18:1		0.580349	0.513741	0.486597	0.590946	0.538664
PE 18:1_18:1		3.86679	3.43814	3.50041	3.76325	3.18105
PE 18:1_18:2		2.1316	1.85649	1.80815	2.19913	1.61214
PE 18:1_18:2		0.406166	0.360424	0.350516	0.403244	0.392393
PE 18:1_36:8		5.43811	4.56068	4.47697	6.21795	5.23219
PE 18:1_38:9		10.7312	8.81968	8.78985	11.8074	10.1268
PE 18:1_44:8		1.84187	1.56251	1.48915	1.76921	1.82107
PE 18:2_18:2		0.236145	0.213485	0.196671	0.272528	0.165235
PE 18:2_38:10		3.85364	3.23762	3.38956	3.9593	3.55328
PE O-13:0_18:5		0.669458	0.513329	0.475097	0.573971	0.695925
PE O-16:0_28:1		43.6051	37.9045	38.2177	42.6153	41.6451
PE O-16:1_18:1		22.4183	19.4676	19.4817	20.6151	22.3135
PE O-17:0_16:1		0.344861	0.314522	0.298171	0.317826	0.322786
PE O-17:1_18:1		7.46746	6.55902	0.190135	0.00610634	7.55708
PE O-18:0_18:1		0.774322	0.667451	0.657067	0.763649	0.74869
PE O-18:2_16:0		0.413048	0.357336	0.339052	0.392615	0.416454
PE O-19:1_16:0		0.32583	0.275033	0.276166	0.281925	0.318297
PE O-19:1_16:1		0.3118	0.286412	0.286683	0.282704	0.303672
PE O-19:2_18:2		0.247382	0.215638	0.210647	0.230782	0.245606
PE O-20:1_18:1		0.623779	0.607844	0.636825	0.657046	0.605683
PE O-21:1_18:1		0.719461	0.632182	0.623628	0.67772	0.720244
PE O-21:1_19:1		0.297499	0.233371	0.255788	0.281188	0.281807
PE O-21:2_18:1		0.363198	0.318679	0.315136	0.334769	0.370668
PE O-26:1_2:0		0.00376474	0.592874	0.479415	0.654747	0.547338
PE O-28:0_28:2		0.263758	0.22152	0.20685	0.253533	0.247439
PE O-28:3_18:1		0.00785343	0.0127808	0.0139128	0.00980285	0.0172196
PE O-28:5_2:0		2.0309	1.66605	1.44817	2.0061	1.98995
PE O-28:6_3:0		1.14445	1.04611	0.966278	1.17567	1.14162
PEtOH 18:1_18:1		1.34916	1.19971	1.22274	1.25947	1.33563
PEtOH 18:1_18:2		0.577688	0.466674	0.537321	0.524636	0.572317
PG 16:0_16:0		3.98286	3.66638	3.62296	3.81487	3.90004
PG 16:0_16:1		2.01372	1.87451	1.78918	2.03838	1.92897
PG 16:0_18:0		1.1621	1.0939	1.05014	1.27308	1.12362
PG 16:0_18:1		27.2631	25.2543	24.8492	27.0762	26.5976
PG 16:0_18:2		16.5964	15.4342	15.0166	17.0685	16.1579
PG 16:0_18:3		0.690061	0.637924	0.580855	0.812102	0.646817
PG 16:0_19:1		0.26285	0.24833	0.237657	0.304443	0.249054
PG 16:0_19:2		0.655285	0.587643	0.572658	0.67387	0.57267
PG 16:1_16:1		0.107734	0.106368	0.102012	0.124621	0.10221
PG 18:0_18:1		0.833205	0.768119	0.681214	0.901459	0.79766
PG 18:1_18:1		10.6162	9.73594	9.42828	11.2653	10.1466
PG 18:1_18:2		5.09432	4.61131	4.5003	5.20337	4.85122
PG 18:2_18:2		0.738985	0.68617	0.645553	0.874821	0.705967
PG 18:2_18:3		0.178123	0.172087	0.167454	0.10194	0.169382
PG 2:0_12:0		0.514613	0.483883	0.633417	0.837224	0.529844
PG 2:0_27:0		65.541	59.8168	58.0723	62.9906	66.9815
PG O-13:0_16:0		0.363034	0.326237	0.322732	0.33307	0.356397
PG O-14:1_19:1		0.0924204	0.0819991	0.0799193	0.101364	0.0849799
PG O-16:1_18:1		0.182757	0.173441	0.205063	0.166993	0.145734
PG O-16:1_26:3		0.485264	0.453726	0.417174	0.471305	0.460838
PG O-16:4_18:3		0.165674	0.145042	0.157924	0.1644	0.15321
PG O-17:0_20:0		0.136598	0.130237	0.124708	0.169367	0.128165
PG O-17:1_19:0		0.263496	0.1937	0.246563	0.229042	0.183912
PG O-18:1_16:0		0.188028	0.166642	0.164303	0.195871	0.176874
PG O-18:2_16:1		0.318757	0.294035	0.293863	0.355478	0.280265
PG O-18:2_20:5		0.282739	0.27045	0.119646	0.168253	0.271792
PG O-18:2_24:6		0.177812	0.159585	0.161118	0.191424	0.166763
PG O-18:5_18:1		0.31094	0.349817	0.229399	0.471083	0.287731
PG O-19:0_16:0		4.30555	0.0152717	0.0268546	4.27399	0.0166557
PG O-19:0_16:1		0.131287	0.128897	0.124021	0.0138456	0.120163
PG O-19:0_18:2		0.100432	0.0914078	0.0939141	0.104405	0.0934208
PG O-19:1_16:0		0.114771	0.137958	0.120236	0.120431	0.110929
PG O-19:1_18:3		1.0305	0.959609	0.960194	1.02063	1.05175
PG O-19:2_23:0		0.15546	0.152093	0.13961	0.188129	0.12983
PG O-20:2_22:4		0.653455	0.54958	0.58486	0.670664	0.548712
PG O-20:3_16:0		0.115471	0.110989	0.109269	0.136867	0.11585
PG O-20:4_18:1		1.03323	0.950954	0.978597	0.934049	1.04312
PG O-20:5_16:0		0.447702	0.404961	0.399355	0.430024	0.419882
PG O-21:1_18:2		0.135073	0.124126	0.132275	0.148841	0.135584
PG O-22:0_18:1		0.0529742	0.0496079	0.0473045	0.0587612	0.0499028
PG O-22:0_26:2		0.343929	0.304642	0.314689	0.371857	0.329754
PG O-22:1_18:3		0.121445	0.110927	0.101347	0.116919	0.114472
PG O-24:4_18:1		0.262426	0.242856	0.238693	0.301259	0.246889
PG O-24:5_18:2		0.624165	0.400827	0.581091	0.499287	0.394405
PG O-24:6_15:1		0.0228955	0.00874671	0.05734	0.00807359	0.0991544
PG O-26:0_17:2		0.496815	0.469218	0.452567	0.562184	0.455139
PG O-26:0_24:3		0.536739	0.461229	0.449004	0.455282	0.479159
PG O-26:0_24:4		0.154255	0.0613738	0.138022	0.151912	0.127534
PG O-26:0_26:6		0.508713	0.467481	0.450566	0.491108	0.509022
PG O-26:1_14:1		0.155974	0.142739	0.138607	0.168852	0.143039
PG O-26:1_18:0		0.372757	0.328171	0.253768	0.402031	0.323686
PG O-26:1_18:1		0.101877	0.0804105	0.0931905	0.112196	0.0907685
PG O-26:5_19:2		0.14096	0.124598	0.125278	0.150939	0.128826
PG O-26:6_19:2		0.216419	0.197054	0.193787	0.229063	0.204249
PG O-26:7_18:1		0.363645	0.338443	0.365644	0.333713	0.341892
PI 16:0_19:2		0.227761	0.216302	0.158026	0.235247	0.218566
PI 16:4_18:5		63.8783	58.7525	55.6833	60.1292	62.859
PI 18:1_19:2		0.174506	0.147313	0.143921	0.169047	0.1552
PI 19:1_18:5		0.976659	0.859043	0.898574	1.18496	1.07814
PI O-10:0_22:4		1.31509	1.1587	1.11941	1.36599	1.18715
PI O-12:0_18:1		0.658232	0.599855	0.600176	0.525931	0.627514
PI O-13:0_19:0		6.10938	5.57543	5.26231	5.7416	6.08932
PI O-14:0_16:0		1.13046	1.15978	1.0901	1.05966	1.12283
PI O-14:0_18:1		6.89678	6.22558	5.79967	6.59357	6.57422
PI O-14:0_18:2		3.87967	3.5409	3.24215	4.06365	3.70673
PI O-16:1_18:2		12.4962	11.256	10.51	13.181	11.6959
PI O-16:2_14:1		0.50583	0.451744	0.433831	0.546574	0.46814
PI O-16:3_15:0		3.61909	0.0141721	1.41065	4.98013	1.67461
PI O-16:4_17:2		1.02088	0.658418	0.59239	0.710686	0.684052
PI O-17:0_16:1		2.99881	2.42862	2.28142	2.98451	2.88959
PI O-17:0_17:1		0.275534	0.26016	0.240732	0.250966	0.268772
PI O-17:0_18:1		42.257	39.3635	37.4792	38.6628	42.2794
PI O-17:0_18:3		3.94701	3.66566	3.47391	3.91151	3.83182
PI O-17:0_19:0		0.81058	0.889962	0.627873	0.901652	0.821243
PI O-17:0_19:1		1.4463	1.05151	1.22078	1.15629	1.02675
PI O-17:1_18:2		0.764346	0.677626	0.63982	0.777397	0.705647
PI O-17:2_16:0		0.614773	0.557119	0.51218	0.627408	0.582351
PI O-18:2_18:0		7.21841	6.59252	6.19081	7.06377	7.00403
PI O-18:2_18:1		59.7639	55.0134	52.1217	56.6397	58.6526
PI O-18:3_18:1		18.3736	16.6901	15.5709	18.4469	17.481
PI O-18:3_22:6		0.619877	0.52246	0.483274	0.559562	0.566966
PI O-18:4_16:0		6.00351	5.16111	4.65092	7.07338	5.33896
PI O-18:4_18:1		14.3244	12.9347	12.0407	14.7452	13.5501
PI O-18:4_18:5		36.5644	33.9463	32.3818	34.306	36.4467
PI O-18:4_26:3		0.244441	0.25557	0.22633	0.272033	0.266304
PI O-19:0_18:1		5.72343	5.31983	5.01372	5.68835	5.63385
PI O-19:0_18:1		0.853915	0.739884	0.711547	0.817602	0.84712
PI O-19:1_18:1		23.2851	21.8071	20.7637	21.4027	23.4225
PI O-19:1_18:2		15.2256	14.0802	13.418	13.988	15.0622
PI O-19:2_18:2		3.46182	3.14388	2.98197	3.44898	3.29113
PI O-19:2_22:0		11.036	10.1908	9.59512	10.2606	10.9082
PI O-20:0_18:1		2.09065	2.20913	1.79275	2.46919	2.14123
PI O-20:2_17:1		1.0088	0.67021	0.885597	0.737366	0.626234
PI O-20:4_15:0		0.236119	0.213276	2.04978	0.244288	0.287575
PI O-20:4_22:2		0.121439	0.111676	0.110981	0.12229	0.109391
PI O-22:6_18:1		0.912125	1.03032	0.815281	1.11246	1.03847
DG 16:0_16:1		1.02245	1.24185	2.91147	2.0091	0.701285
DG 16:0_18:1		46.5452	48.6921	55.2541	45.3784	29.4868
DG 16:0_18:2		26.3738	28.3676	42.2498	32.183	18.9792
DG 18:0_18:0		0.651673	0.603853	8.07754	0.479656	0.356366
DG 18:0_18:1		14.3452	14.6521	16.3129	15.0797	9.19131
DG 18:1_18:1		0.287202	0.302443	0.465093	0.335133	0.197683
DG 18:1_18:1		98.9824	102.768	115.064	95.8299	68.4863
DG 18:1_18:2		51.7942	54.3336	64.9779	52.7311	35.7716
DG 20:0_18:1		0.0939075	0.0884735	1.46689	0.105709	0.0514472
DG 24:0_18:1		0.500223	0.535335	0.661526	0.556859	0.332519
DG 24:0_18:2		0.292915	0.299671	0.374802	0.305061	0.196028
SM 12:0;2O/26:4		20.7304	20.0296	19.7192	19.228	20.4328
SM 34:1;3O		0.163821	0.146652	0.129028	0.17505	0.143745
SM 38:1;3O		0.0688542	0.0621146	0.0615642	0.0608018	0.0647668
SM 40:2;3O		0.21811	0.206253	0.196189	0.190808	0.223729
SM 42:0;3O		0.16717	0.0985688	0.13142	0.184567	0.0605073
SM 42:0;3O		0.543554	0.499478	0.452083	0.572846	0.505458
SM 42:0;3O		0.271007	0.250722	0.217263	0.299779	0.262639
SM 42:2;3O		0.176209	0.168334	0.149482	0.188363	0.178294
SM 8:0;2O/32:1		0.0930558	0.0815794	0.0783196	0.0990649	0.114824
SM 8:0;2O/34:5		0.167469	0.151299	0.145991	0.171179	0.157303
SM 8:0;2O/34:9		0.151815	0.14052	0.127705	0.147064	0.150344
SM 8:0;2O/36:8		0.0466673	0.0347595	0.0400423	0.0466276	0.0379766
SM 8:0;2O/36:8		0.115605	0.117306	0.0922464	0.123052	0.114044
SM 9:0;2O/30:4		0.0496477	0.0497939	0.0615765	0.0488834	0.0446061
SM 9:1;2O/34:9		0.254215	0.231258	0.228438	0.245015	0.255965
TG 12:0_12:0_18:1		0.701773	0.766808	0.693273	0.993003	0.779514
TG 12:0_14:0_14:0		0.849492	0.855495	0.823385	1.03477	0.798312
TG 12:0_14:0_16:0		1.0735	1.01735	1.39051	1.24717	0.96088
TG 12:0_15:1_16:1		0.158596	0.190665	0.150628	0.260101	0.128228
TG 13:0_14:0_16:0		0.0992257	0.111764	0.190906	0.175024	0.116665
TG 14:0_15:0_16:1		0.535772	0.643709	0.497125	0.911668	0.736659
TG 16:0_16:1_18:1		1.4049	0.881325	3.61895	2.01315	0.921675
TG 16:0_16:1_18:2		1.87145	1.69238	1.77122	2.05079	1.77367
TG 16:0_16:1_18:2		0.151186	0.176605	0.132814	0.214459	0.198666
TG 16:0_18:2_18:3		0.46905	0.360334	0.453682	0.481271	0.391231
TG 16:1_18:1_18:2		7.05659	6.53759	6.68416	7.2033	6.66212
TG 17:1_18:1_18:2		0.227134	0.207109	0.170856	0.247397	0.225975
TG 17:1_18:1_18:3		0.0698049	0.0708073	0.0681945	0.0773798	0.0719629
TG 18:1_18:1_19:1		2.1202	1.55405	2.1326	1.7574	1.47216
TG 18:1_18:2_18:2		12.2069	11.1089	11.5371	12.5812	11.568
TG 8:0_10:0_15:0		0.152197	0.188345	0.134296	0.265831	0.152587
TG 8:0_12:0_14:0		0.922934	1.06741	0.786429	1.4493	0.929296
TG 8:0_12:0_18:1		0.213242	0.221431	0.2279	0.261739	0.202909
TG 8:0_18:1_18:2		0.0507811	0.0704986	0.0655554	0.0856014	0.0523669
