# Supplementary material for: Characterization of Nanovesicles Isolated from Olive Vegetation Water
Source: Foods. 2024 Mar 8;13(6):835. doi: 10.3390/foods13060835 (PMC10968891; doi:10.3390/foods13060835)
Supplement: Supplementary file 1 [file foods-13-00835-s001.zip › Table S2.xlsx]

## Sheet: OVW
Table S2: List of metabolites annotated in OVW. Compounds were ordered according to their peak area
Sample	OVW-r01	OVW-r02	OVW-r03	OVW-r04
Label	OVW	OVW	OVW	OVW
Galactonic acid	428829992	403270273	399431798	409526693
Citric acid	207851595	208155302	187609216	202246810
L-Iditol	131435304	123109952	121897240	120856688
4-O-Caffeoylquinic acid	105828064	104158840	112878696	112327320
D-Arabinonic acid	90194344	86684608	64168118	89344426
D-Fructose	72282013	64622249	63940976	59412949
2-Keto-L-gulonic acid	17781378	24678510	25976620	88662456
D-Saccharic acid	22349206	34119808	24523274	26140998
L-Fucose	23461714	24210932	24851614	24348118
(-)-Quinic acid	17242780	18337374	32234886	24146504
2-Isopropylmalic acid	19769004	20613524	13698427	20526414
Maltitol	14942856	14209206	14712980	15361210
Ethylvanillin	12622958	11766858	12181089	11659966
1-O-octyl-2-O-(N-methylcarbamoyl)-sn-glyceryl-3-phosphorylcholine	7097476	10713096	12269623	14840361
Salidroside	10887302	9603875	10126216	9595849
D-Psicose	9704946	9431230	9754671	9590056
1,2-Dipalmitoyl-sn-glycero-3-phospho-(1'-myo-inositol)	9377878	9114022	9138413	9429156
D-Mannitol	9688178	8973552	8883382	8770814
Guanidinosuccinic acid	9546667	8928668	8573512	8636634
Galactinol	7645568	8431260	9807338	8870890
Maltotetraose	1037872	11107653	11064756	11393561
D-Lyxose	8557016	8374395	8648032	8312176
D-(+)-Raffinose	6379126	9792383	6083948	9255361
D-(+)-Trehalose	10532375	11073793	2561238	3606984
Glycerophosphocholine	7715467	5428459	6029286	8348852
1-Kestose	5491147	6405880	6771901	6827317
D-Ribose	6510118	6442683	6050576	6145647
Argininosuccinic acid	6365510	294873	7227183	8298248
5-Keto-D-gluconic acid	4592278	4522810	5220706	4981522
Verbasoside	2871184	3038337	3166089	3098563
Verbenalin	2916003	2621412	2592371	2621681
(4-Aminobutyl)guanidine	2733325	2715601	2593740	2638816
DL-3,4-Dihydroxyphenyl glycol	2465855	2685082	2619288	2463779
Melilotoside	2657982	2504954	2486839	2495998
Digalacturonic acid	2016007	2719730	2641460	2694485
2,5-Dihydroxyacetophenone	3532236	1921221	1366011	3198904
3,5-Di-tert-butyl-4-hydroxybenzoic acid	3055899	3322837	1756594	1785607
2-Amino-1-phenylethanol	2850095	1904598	1901986	1880417
Isomaltose	2085610	2165323	2144961	2125473
Leucrose	2236341	2060741	2099960	2069094
3-Dehydroshikimic acid	1949853	1947644	1882199	1906812
Vanylglycol	2191521	1852089	1789610	1698546
Blood Group H Disaccharide	1762346	1763885	1768011	1725482
Zectran	2187630	1442639	1278956	1313074
Secologanin	1672272	1444793	1468164	1489685
.alpha.-D-Galactose 1-phosphate	2309364	1675132	296237	1788626
Tiliroside	1737720	1449551	1341696	1181389
5,2',3'-Trimethoxyflavanone	1353391	1424437	1335762	1309424
Uridine 5'-monophosphate	2084058	116084	2407522	296262
4,5-Dicaffeoylquinic acid	3800841	33547	2462	3110
D-(+)-Cellobiose	802567	806617	819089	832358
L-Tyrosine	911531	741513	771751	713604
HC Toxin	770744	971481	608336	761965
3.alpha.-Galactobiose	736943	748622	775837	795300
Sinapyl alcohol	823833	702382	717212	692381
Choline cation	751508	668056	684740	785191
Guanosine	43672	1245750	1266780	312027
3.alpha.,6.alpha.-Mannotriose	699147	727243	640072	688525
9-(2,3-Dihydroxypropoxy)-9-oxononanoic acid	1703323	353713	336299	274742
Sucrose	213231	875271	740218	735033
N-Acetyl-D-galactosamine-6-phosphate	481421	620421	725816	703040
4-Pyridinecarboxylic acid	614839	611883	605902	590673
4-Hydroxybenzenemethanol	638836	581133	548608	543710
trans-2-Hydroxycinnamic acid	579861	612959	524843	539003
L-Glutamine	480117	444802	471897	573693
1-Oleoyl-L-.alpha.-lysophosphatidic acid	296668	442550	543196	456700
2.alpha.-Mannobiose	410165	421244	429198	432593
.alpha.-D-Mannose 1-phosphate	306334	479611	412494	453444
1,2-Dipalmitoyl-sn-glycero-O-ethyl-3-phosphatidylcholine cation	441299	432898	354794	414492
Betaine	369302	179979	262512	772313
Gln-Ala	35427	1174968	15608	17450
Loganin	354891	309276	323140	226829
Adenosine 2'-monophosphate	343231	276107	293134	279836
Arctiin	946623	61391	47458	66934
Sorbitol 6-phosphate	173029	262340	232575	271276
1-Palmitoyl-sn-glycero-3-phosphocholine	193608	85576	238380	421008
Adenosine 3'-monophosphate	257109	252014	231873	189854
3.alpha.,4.beta.,3.alpha.-Galactotetraose	229684	209050	217277	220757
Creatinine	193080	8269	20337	608066
1-Oleoyl-sn-glycero-3-phosphocholine	6761	454830	3942	351934
Tephrosin	195523	204351	197318	194928
Manninotriose	170812	203371	181744	192250
Cellotriose	162428	158499	168268	187177
1-Stearoyl-2-linoleoyl-sn-glycero-3-phosphocholine	123647	209039	119865	185228
Pravadoline	51611	206079	48843	86997
1,2-dioleoyl-sn-glycero-3-phosphatidylcholine	26695	109471	96372	160291
.beta.-Ala-Phe	208182	903	141447	877
Taurine	255295	11646	22167	40185
1-Oleoyl-2-palmitoyl-sn-glycero-3-phosphocholine	58352	92668	25568	100401
4.alpha.-Mannobiose	69863	60203	64144	71499
L-Glutamic acid	53907	60012	68048	51211
L-Citrulline	54468	61170	38011	34650
Spiroxamine	28056	30644	39196	32070
L-Arginine	36576	4963	33471	35885
1-Palmitoyl-2-oleoyl-phosphatidylglycerol	39179	3045	35697	4171
1,4-Dibutyl benzene-1,4-dicarboxylate	16104	18740	15992	22181
Pro-Gln	8597	10455	13861	7165
1,2-Dioleoyl-sn-glycero-3-phospho-(1'-myo-inositol)	4073	181	2772	1807
Monoisobutyl phthalate	1868	2686	1570	2380
Methionine sulfoxide	3566	1665	1035	104
5-(Galactosylhydroxy)-L-lysine	1345	1150	1514	1415
L-Lysine	969	846	803	1149

## Sheet: OVW-NVs
Table 2S: List of metabolites annotated in OVW-NVs. Compounds were ordered according to their peak area.
Sample	NV-OVW-r01	NV-OVW-r02	NV-OVW-r03	NV-OVW-r04
Label	NV-OVW	NV-OVW	NV-OVW	NV-OVW
3.alpha.,6.alpha.-Mannotriose	91223760	221545248	294263232	266954656
3.alpha.-Galactobiose	38263872	7518648	21320184	8224880
3-Dehydroshikimic acid	4497544	5568768	29406067	4995066
5-(Galactosylhydroxy)-L-lysine	1104677	1701803	12005002	1213536
4-O-Caffeoylquinic acid	1912150	3256113	2707985	1539367
4.alpha.-Mannobiose	1629958	1672920	3130920	2079856
5,2',3'-Trimethoxyflavanone	871104	268100	4115270	1172613
4,5-Dicaffeoylquinic acid	2686278	384901	1100991	2205904
L-Iditol	2244207	1322801	2138122	31749
Arctiin	464932	196902	4175279	494376
D-(+)-Raffinose	305856	193462	4234350	221965
9-(2,3-Dihydroxypropoxy)-9-oxononanoic acid	1350860	1123698	1833641	639112
4-Pyridinecarboxylic acid	1075413	674492	1625764	1339877
4-Hydroxybenzenemethanol	1576406	377471	489174	1821446
Citric acid	262388	615506	2201226	226534
Choline cation	303833	406056	2172660	253321
Guanosine	118208	186428	2251144	76340
Digalacturonic acid	206825	784219	1469339	166218
Blood Group H Disaccharide	235556	334291	1552546	299103
Argininosuccinic acid	474262	701329	479556	470559
1,2-Dioleoyl-sn-glycero-3-phospho-(1'-myo-inositol)	515573	521590	545379	520748
2-Isopropylmalic acid	1.42281e+06	20194.3	264383	128032
Adenosine 3'-monophosphate	584361	243327	250484	501380
D-(+)-Cellobiose	292972	147976	849428	223930
Adenosine 2'-monophosphate	584158	218795	146606	522011
Galactinol	75817	253281	863577	107665
DL-3,4-Dihydroxyphenyl glycol	64409	186332	867689	157696
1-Oleoyl-2-palmitoyl-sn-glycero-3-phosphocholine	259237	259237	259237	259237
D-(+)-Trehalose	229980	297312	265182	205092
Cellotriose	268756	168462	228806	264912
Ethylvanillin	93975	251097	475237	108192
Creatinine	206117	156631	322769	225558
L-Glutamine	55592	18542	715395	42002
D-Arabinonic acid	140953	35754	437650	197863
1-Palmitoyl-sn-glycero-3-phosphocholine	198202	198202	198202	198202
D-Psicose	244426	173781	208967	150521
Loganin	61533	150564	461139	30788
Gln-Ala	116891	51283	385164	92716
Betaine	24725	186128	53630	334939
D-Lyxose	163055	116071	147425	155687
Galactonic acid	374416	2968	45732	96536
D-Saccharic acid	140305	79350	140104	137163
2-Keto-L-gulonic acid	121226	121226	121226	121226
L-Citrulline	66014	46023	297085	55740
3,5-Di-tert-butyl-4-hydroxybenzoic acid	109246	109246	109246	109246
L-Lysine	31305	305394	54490	31488
D-Mannitol	119169	55044	80653	153970
D-Fructose	174805	11188	13117	196237
D-Ribose	127190	29171	82466	138609
Guanidinosuccinic acid	139483	57948	99743	77392
Sorbitol 6-phosphate	21498	32606	302852	2110
HC Toxin	55390	62632	116050	74843
L-Fucose	43497	40862	141055	45178
1,2-dioleoyl-sn-glycero-3-phosphatidylcholine	59067.3	59067.3	59067.3	59067.3
Isomaltose	62794	27408	66831	60313
L-Arginine	36095	65279	50838	56609
Glycerophosphocholine	8570	35923	51065	81715
L-Glutamic acid	34543	47175	43480	44373
1,2-Dipalmitoyl-sn-glycero-O-ethyl-3-phosphatidylcholine cation	41016.5	41016.5	41016.5	41016.5
Maltotetraose	15367	29974	71262	17959
Leucrose	36672	8202	23292	55271
L-Tyrosine	91909	885	838	27722
1-Oleoyl-L-.alpha.-lysophosphatidic acid	22614.5	22645.5	24656.5	22878.5
1-O-octyl-2-O-(N-methylcarbamoyl)-sn-glyceryl-3-phosphorylcholine	20905	20905	20905	20905
Salidroside	18274	9050	49758	3395
1-Stearoyl-2-linoleoyl-sn-glycero-3-phosphocholine	19492.8	19492.8	19492.8	19492.8
Manninotriose	25732	15393	19244	17421
2-Amino-1-phenylethanol	14447.1	14447.1	14447.1	14447.1
2,5-Dihydroxyacetophenone	14161.1	15305.1	9237.14	14945.1
Melilotoside	11585	8120	5827	15374
Maltitol	15581	1558.15	1558.15	22049
Monoisobutyl phthalate	21513	1341	5068	11956
Methionine sulfoxide	13196	211.977	2120	14716
Pro-Gln	4017	8609	6231	4307
1,2-Dipalmitoyl-sn-glycero-3-phospho-(1'-myo-inositol)	4871.54	4871.54	4871.54	4871.54
1,4-Dibutyl benzene-1,4-dicarboxylate	3853	385.316	10940	385.316
Pravadoline	864	74.1006	4715	4563
Sucrose	946	3017	2921	1566
Spiroxamine	2314	2750	1035	2037
Taurine	4179	1120	1336	1350
Sinapyl alcohol	776	1066	3732	2135
.alpha.-D-Galactose 1-phosphate	1458	1077	4970	79.1961
Secologanin	765	1285	1660	3269
Tiliroside	930	3193	978	1068
Tephrosin	887	790	2913	1186
trans-2-Hydroxycinnamic acid	840	1001	1164	1039
Zectran	87.2166	87.2166	2775	872
Verbasoside	762	961	1104	915
Verbenalin	850	694	921	911
Uridine 5'-monophosphate	693	807	861	979
(4-Aminobutyl)guanidine	2810	86.4618	86.4618	86.4618
1-Oleoyl-sn-glycero-3-phosphocholine	224.903	224.903	2249	224.903
.beta.-Hydroxyphenylalanine	731	1008	1039	73.1106
1-Palmitoyl-2-oleoyl-phosphatidylglycerol	206.181	206.181	2062	206.181
2.alpha.-Mannobiose	148.471	1485	148.471	148.471
3.alpha.,4.beta.,3.alpha.-Galactotetraose	1078	107.805	107.805	107.805
(-)-Quinic acid	94.9211	94.9211	949	94.9211
Vanylglycol	92.0081	92.0081	92.0081	920
.alpha.-D-Mannose 1-phosphate	779	77.9175	77.9175	77.9175
.beta.-Ala-Phe	783	74.1764	74.1764	74.1764
