# Supplementary material for: Characterization of Nanovesicles Isolated from Olive Vegetation Water
Source: Foods. 2024 Mar 8;13(6):835. doi: 10.3390/foods13060835 (PMC10968891; doi:10.3390/foods13060835)
Supplement: Supplementary file 1 [file foods-13-00835-s001.zip › Table S3.xlsx]

## Sheet: Protein Identification data
Table S3. Identification details of the proteins identified in OVW-NVs. Protein accession and description, sum posterior error probability (PEP) score, sequence coverage (%), number of identified peptides, peptide spectrum matches (PSMs), number of identified unique peptides, number of aminoacids in the protein (AAs), theoretical molecular mass of the protein (MW), theoretical isoelectric point o…
Master	Accession	Description	Exp. q-value: Combined	Sum PEP Score	Coverage [%]	# Peptides	# PSMs	# Unique Peptides	# AAs	MW [kDa]	calc. pI	Score Mascot: Mascot	# Peptides (by Search Engine): Mascot	# Protein Groups
Master Protein	OE6A006034P3	OE6A006034P3	0	18.542	19	5	12	5	432	48.4	7.64	372	5	1
Confidence	Sequence	Modifications	Qvality PEP	Qvality q-value	# Protein Groups	# Proteins	# PSMs	Master Protein Accessions	# Missed Cleavages	Theo. MH+ [Da]	Confidence (by Search Engine): Mascot	Percolator q-Value (by Search Engine): Mascot	Percolator PEP (by Search Engine): Mascot	Ions Score (by Search Engine): Mascot
High	YMVENQYGDSGMR		0.00554588	0.00300252	1	5	3	OE6A006034P3	0	1549.64	High	0.0008258	0.0001308	86
	Confidence	Identifying Node	PSM Ambiguity	Annotated Sequence	Modifications	# Proteins	Master Protein Accessions	Protein Accessions	# Missed Cleavages	Charge	DeltaScore	DeltaCn	Rank	Search Engine Rank	m/z [Da]	MH+ [Da]	Theo. MH+ [Da]	DeltaM [ppm]	Deltam/z [Da]	Activation Type	MS Order	Isolation Interference [%]	Ion Inject Time [ms]	RT [min]	First Scan	Spectrum File	File ID	Ions Score	# Protein Groups	Identity Strict	Identity Relaxed	Expectation Value	Percolator q-Value	Percolator PEP
	High	Mascot (A4)	Unambiguous	YMVENQYGDSGMR		5	OE6A006034P3	OE6A006034P1; OE6A006034P3; OE6A006034P5; OE6A006034P2; OE6A006034P4	0	2	0.9608	0	1	1	775.324	1549.64	1549.64	0.03	3e-05	HCD (High Energy Collision Dissociation)	MS2	0	120	52.5604	14487	EVsOWW_IILISIshotgun.raw	F1	51	1	30	23	8.26768e-05	0.0008258	0.003705
	High	Mascot (A4)	Unambiguous	YMVENQYGDSGMR		5	OE6A006034P3	OE6A006034P1; OE6A006034P3; OE6A006034P5; OE6A006034P2; OE6A006034P4	0	2	0.9651	0	1	1	775.325	1549.64	1549.64	0.66	0.00051	HCD (High Energy Collision Dissociation)	MS2	0	120	52.4484	14671	EVsOWW_IILISIshotgun_20221020163404.raw	F2	86	1	30	23	2.73101e-08	0.0008258	0.0001308
	High	Mascot (A4)	Unambiguous	YMVENQYGDSGMR		5	OE6A006034P3	OE6A006034P1; OE6A006034P3; OE6A006034P5; OE6A006034P2; OE6A006034P4	0	2	1	0	1	1	775.325	1549.64	1549.64	0.74	0.00057	HCD (High Energy Collision Dissociation)	MS2	0	120	52.7986	14805	EVsOWW_IILISIshotgun_20221020163404.raw	F2	34	1	30	23	0.00471328	0.001975	0.06114
High	VFLEANPSEIITVIIEDYVR		0.0288926	0.00300252	1	5	1	OE6A006034P3	0	2320.24	High	0.0008258	0.001779	35
	Confidence	Identifying Node	PSM Ambiguity	Annotated Sequence	Modifications	# Proteins	Master Protein Accessions	Protein Accessions	# Missed Cleavages	Charge	DeltaScore	DeltaCn	Rank	Search Engine Rank	m/z [Da]	MH+ [Da]	Theo. MH+ [Da]	DeltaM [ppm]	Deltam/z [Da]	Activation Type	MS Order	Isolation Interference [%]	Ion Inject Time [ms]	RT [min]	First Scan	Spectrum File	File ID	Ions Score	# Protein Groups	Identity Strict	Identity Relaxed	Expectation Value	Percolator q-Value	Percolator PEP
	High	Mascot (A4)	Unambiguous	VFLEANPSEIITVIIEDYVR		5	OE6A006034P3	OE6A006034P1; OE6A006034P3; OE6A006034P5; OE6A006034P2; OE6A006034P4	0	3	0.8571	0	1	1	774.086	2320.24	2320.24	0.45	0.00035	HCD (High Energy Collision Dissociation)	MS2	4.21111	120	102.639	33211	EVsOWW_IILISIshotgun.raw	F1	35	1	36	29	0.0146989	0.0008258	0.001779
High	NGQDWPTVDDMVQNNQR		0.0407993	0.00300252	1	5	2	OE6A006034P3	0	2016.88	High	0.0008258	0.003085	44
	Confidence	Identifying Node	PSM Ambiguity	Annotated Sequence	Modifications	# Proteins	Master Protein Accessions	Protein Accessions	# Missed Cleavages	Charge	DeltaScore	DeltaCn	Rank	Search Engine Rank	m/z [Da]	MH+ [Da]	Theo. MH+ [Da]	DeltaM [ppm]	Deltam/z [Da]	Activation Type	MS Order	Isolation Interference [%]	Ion Inject Time [ms]	RT [min]	First Scan	Spectrum File	File ID	Ions Score	# Protein Groups	Identity Strict	Identity Relaxed	Expectation Value	Percolator q-Value	Percolator PEP
	High	Mascot (A4)	Unambiguous	NGQDWPTVDDMVQNNQR		5	OE6A006034P3	OE6A006034P1; OE6A006034P3; OE6A006034P5; OE6A006034P2; OE6A006034P4	0	2	1	0	1	1	1008.95	2016.89	2016.88	1.95	0.00197	HCD (High Energy Collision Dissociation)	MS2	0	120	69.6707	21342	EVsOWW_IILISIshotgun_20221020163404.raw	F2	44	1	34	27	0.00117008	0.0008258	0.003085
	High	Mascot (A4)	Unambiguous	NGQDWPTVDDMVQNNQR		5	OE6A006034P3	OE6A006034P1; OE6A006034P3; OE6A006034P5; OE6A006034P2; OE6A006034P4	0	2	1	0	1	1	1008.94	2016.88	2016.88	-1.19	-0.0012	HCD (High Energy Collision Dissociation)	MS2	0	120	69.4556	20991	EVsOWW_IILISIshotgun.raw	F1	35	1	34	27	0.00924208	0.0008258	0.0192
High	LVLTTTNQQDTITDQLNDGVR		0.0021681	0.00300252	1	2	3	OE6A006034P3	0	2345.19	High	0.0008258	2.952e-05	84
	Confidence	Identifying Node	PSM Ambiguity	Annotated Sequence	Modifications	# Proteins	Master Protein Accessions	Protein Accessions	# Missed Cleavages	Charge	DeltaScore	DeltaCn	Rank	Search Engine Rank	m/z [Da]	MH+ [Da]	Theo. MH+ [Da]	DeltaM [ppm]	Deltam/z [Da]	Activation Type	MS Order	Isolation Interference [%]	Ion Inject Time [ms]	RT [min]	First Scan	Spectrum File	File ID	Ions Score	# Protein Groups	Identity Strict	Identity Relaxed	Expectation Value	Percolator q-Value	Percolator PEP
	High	Mascot (A4)	Unambiguous	LVLTTTNQQDTITDQLNDGVR		2	OE6A006034P3	OE6A006034P3; OE6A006034P2	0	2	0.6667	0	1	1	1173.1	2345.2	2345.19	2.64	0.00309	HCD (High Energy Collision Dissociation)	MS2	0	120	71.3382	21987	EVsOWW_IILISIshotgun_20221020163404.raw	F2	45	1	38	31	0.0024226	0.0008258	0.003884
	High	Mascot (A4)	Unambiguous	LVLTTTNQQDTITDQLNDGVR		2	OE6A006034P3	OE6A006034P3; OE6A006034P2	0	3	0.4839	0	1	1	782.404	2345.2	2345.19	0.78	0.00061	HCD (High Energy Collision Dissociation)	MS2	0	120	71.3595	21995	EVsOWW_IILISIshotgun_20221020163404.raw	F2	31	1	38	31	0.0663451	0.0008258	0.01026
	High	Mascot (A4)	Unambiguous	LVLTTTNQQDTITDQLNDGVR		2	OE6A006034P3	OE6A006034P3; OE6A006034P2	0	2	0.8095	0	1	1	1173.1	2345.2	2345.19	2.99	0.00351	HCD (High Energy Collision Dissociation)	MS2		120	71.1674	21649	EVsOWW_IILISIshotgun.raw	F1	84	1	38	31	2.87827e-07	0.0008258	2.952e-05
High	YSWLTTHNSFAR		0.023926	0.00300252	1	11	3	OE6A006034P3	0	1482.71	High	0.0008258	0.00132	65
	Confidence	Identifying Node	PSM Ambiguity	Annotated Sequence	Modifications	# Proteins	Master Protein Accessions	Protein Accessions	# Missed Cleavages	Charge	DeltaScore	DeltaCn	Rank	Search Engine Rank	m/z [Da]	MH+ [Da]	Theo. MH+ [Da]	DeltaM [ppm]	Deltam/z [Da]	Activation Type	MS Order	Isolation Interference [%]	Ion Inject Time [ms]	RT [min]	First Scan	Spectrum File	File ID	Ions Score	# Protein Groups	Identity Strict	Identity Relaxed	Expectation Value	Percolator q-Value	Percolator PEP
	High	Mascot (A4)	Unambiguous	YSWLTTHNSFAR		11	OE6A006034P3	OE6A040140P4; OE6A006034P3; OE6A068946P1; OE6A088420P3; OE6A040140P2; OE6A006034P2; OE6A068946P2; OE6A073196P1; OE6A040140P3; OE6A073196P2; OE6A040140P5	0	3	0.9846	0	1	1	494.909	1482.71	1482.71	0	0	HCD (High Energy Collision Dissociation)	MS2	19.7462	120	59.5711	17447	EVsOWW_IILISIshotgun_20221020163404.raw	F2	65	1	37	30	1.92876e-05	0.0008258	0.00132
	High	Mascot (A4)	Unambiguous	YSWLTTHNSFAR		11	OE6A006034P3	OE6A040140P4; OE6A006034P3; OE6A068946P1; OE6A088420P3; OE6A040140P2; OE6A006034P2; OE6A068946P2; OE6A073196P1; OE6A040140P3; OE6A073196P2; OE6A040140P5	0	3	0.9333	0	1	1	494.91	1482.72	1482.71	2.16	0.00107	HCD (High Energy Collision Dissociation)	MS2	23.7792	120	59.4796	17153	EVsOWW_IILISIshotgun.raw	F1	60	1	37	30	5.57612e-05	0.0008258	0.001811
	High	Mascot (A4)	Unambiguous	YSWLTTHNSFAR		11	OE6A006034P3	OE6A040140P4; OE6A006034P3; OE6A068946P1; OE6A088420P3; OE6A040140P2; OE6A006034P2; OE6A068946P2; OE6A073196P1; OE6A040140P3; OE6A073196P2; OE6A040140P5	0	3	0.9706	0	1	1	494.908	1482.71	1482.71	-1.73	-0.00085	HCD (High Energy Collision Dissociation)	MS2	20.4467	120	59.6238	16752	EVsOWW_IILISIshotgun_20221020200740.raw	F3	34	1	37	30	0.0213909	0.001429	0.0378
Master Protein	OE6A106414P1	OE6A106414P1	0	14.366	12	5	8	3	584	63.7	9.32	216	5	1
Confidence	Sequence	Modifications	Qvality PEP	Qvality q-value	# Protein Groups	# Proteins	# PSMs	Master Protein Accessions	# Missed Cleavages	Theo. MH+ [Da]	Confidence (by Search Engine): Mascot	Percolator q-Value (by Search Engine): Mascot	Percolator PEP (by Search Engine): Mascot	Ions Score (by Search Engine): Mascot
High	SFGTIDFASGSPSDTGR		0.0743641	0.00300252	1	1	2	OE6A106414P1	0	1701.77	High	0.0008258	0.008048	37
	Confidence	Identifying Node	PSM Ambiguity	Annotated Sequence	Modifications	# Proteins	Master Protein Accessions	Protein Accessions	# Missed Cleavages	Charge	DeltaScore	DeltaCn	Rank	Search Engine Rank	m/z [Da]	MH+ [Da]	Theo. MH+ [Da]	DeltaM [ppm]	Deltam/z [Da]	Activation Type	MS Order	Isolation Interference [%]	Ion Inject Time [ms]	RT [min]	First Scan	Spectrum File	File ID	Ions Score	# Protein Groups	Identity Strict	Identity Relaxed	Expectation Value	Percolator q-Value	Percolator PEP
	High	Mascot (A4)	Unambiguous	SFGTIDFASGSPSDTGR		1	OE6A106414P1	OE6A106414P1	0	2	0.8857	0	1	1	851.388	1701.77	1701.77	-2.04	-0.00174	HCD (High Energy Collision Dissociation)	MS2	23.3041	120	66.9658	20301	EVsOWW_IILISIshotgun_20221020163404.raw	F2	35	1	35	28	0.0101849	0.0008258	0.01451
	High	Mascot (A4)	Unambiguous	SFGTIDFASGSPSDTGR		1	OE6A106414P1	OE6A106414P1	0	2	0.973	0	1	1	851.392	1701.78	1701.77	2.98	0.00253	HCD (High Energy Collision Dissociation)	MS2	55.713	120	67.3062	20431	EVsOWW_IILISIshotgun_20221020163404.raw	F2	37	1	36	29	0.00851966	0.0008258	0.008048
High	VSGDAPAIHATAGDNVR		0.101656	0.00300252	1	1	2	OE6A106414P1	0	1650.82	High	0.0008258	0.0133	42
	Confidence	Identifying Node	PSM Ambiguity	Annotated Sequence	Modifications	# Proteins	Master Protein Accessions	Protein Accessions	# Missed Cleavages	Charge	DeltaScore	DeltaCn	Rank	Search Engine Rank	m/z [Da]	MH+ [Da]	Theo. MH+ [Da]	DeltaM [ppm]	Deltam/z [Da]	Activation Type	MS Order	Isolation Interference [%]	Ion Inject Time [ms]	RT [min]	First Scan	Spectrum File	File ID	Ions Score	# Protein Groups	Identity Strict	Identity Relaxed	Expectation Value	Percolator q-Value	Percolator PEP
	High	Mascot (A4)	Unambiguous	VSGDAPAIHATAGDNVR		1	OE6A106414P1	OE6A106414P1	0	2	1	0	1	1	825.911	1650.81	1650.82	-3.42	-0.00283	HCD (High Energy Collision Dissociation)	MS2	0	120	41.3565	10366	EVsOWW_IILISIshotgun_20221020163404.raw	F2	42	1	38	31	0.00522464	0.0008258	0.0133
	High	Mascot (A4)	Unambiguous	VSGDAPAIHATAGDNVR		1	OE6A106414P1	OE6A106414P1	0	3	0.8947	0	1	1	550.943	1650.82	1650.82	-2.36	-0.0013	HCD (High Energy Collision Dissociation)	MS2	48.4329	120	41.2557	10326	EVsOWW_IILISIshotgun_20221020163404.raw	F2	38	1	38	31	0.011854	0.0008258	0.01628
High	AYTAPIEGYNTQLR		0.0477082	0.00300252	1	1	2	OE6A106414P1	0	1596.8	High	0.0008258	0.003958	40
	Confidence	Identifying Node	PSM Ambiguity	Annotated Sequence	Modifications	# Proteins	Master Protein Accessions	Protein Accessions	# Missed Cleavages	Charge	DeltaScore	DeltaCn	Rank	Search Engine Rank	m/z [Da]	MH+ [Da]	Theo. MH+ [Da]	DeltaM [ppm]	Deltam/z [Da]	Activation Type	MS Order	Isolation Interference [%]	Ion Inject Time [ms]	RT [min]	First Scan	Spectrum File	File ID	Ions Score	# Protein Groups	Identity Strict	Identity Relaxed	Expectation Value	Percolator q-Value	Percolator PEP
	High	Mascot (A4)	Unambiguous	AYTAPIEGYNTQLR		1	OE6A106414P1	OE6A106414P1	0	2	0.8056	0	1	1	798.906	1596.8	1596.8	1.4	0.00112	HCD (High Energy Collision Dissociation)	MS2	21.1939	120	60.2184	17437	EVsOWW_IILISIshotgun.raw	F1	36	1	38	31	0.0161892	0.0008258	0.009185
	High	Mascot (A4)	Unambiguous	AYTAPIEGYNTQLR		1	OE6A106414P1	OE6A106414P1	0	2	0.85	0	1	1	798.905	1596.8	1596.8	0.86	0.00069	HCD (High Energy Collision Dissociation)	MS2	29.5659	120	60.3535	17751	EVsOWW_IILISIshotgun_20221020163404.raw	F2	40	1	38	31	0.00662927	0.0008258	0.003958
High	MLGAQSLVAFR		0.00576906	0.00300252	2	2	1	OE6A073718P1; OE6A106414P1	0	1192.65	High	0.0008258	0.0001386	75
	Confidence	Identifying Node	PSM Ambiguity	Annotated Sequence	Modifications	# Proteins	Master Protein Accessions	Protein Accessions	# Missed Cleavages	Charge	DeltaScore	DeltaCn	Rank	Search Engine Rank	m/z [Da]	MH+ [Da]	Theo. MH+ [Da]	DeltaM [ppm]	Deltam/z [Da]	Activation Type	MS Order	Isolation Interference [%]	Ion Inject Time [ms]	RT [min]	First Scan	Spectrum File	File ID	Ions Score	# Protein Groups	Identity Strict	Identity Relaxed	Expectation Value	Percolator q-Value	Percolator PEP
	High	Mascot (A4)	Unambiguous	MLGAQSLVAFR		2	OE6A073718P1; OE6A106414P1	OE6A073718P1; OE6A106414P1	0	2	0.8667	0	1	1	596.831	1192.65	1192.65	2.66	0.00158	HCD (High Energy Collision Dissociation)	MS2	10.6199	120	69.8323	21137	EVsOWW_IILISIshotgun.raw	F1	75	2	36	29	1.58722e-06	0.0008258	0.0001386
High	MLGAQALVAFR		0.0517853	0.00300252	2	2	1	OE6A073718P1; OE6A106414P1	0	1176.66	High	0.0008258	0.0045	50
	Confidence	Identifying Node	PSM Ambiguity	Annotated Sequence	Modifications	# Proteins	Master Protein Accessions	Protein Accessions	# Missed Cleavages	Charge	DeltaScore	DeltaCn	Rank	Search Engine Rank	m/z [Da]	MH+ [Da]	Theo. MH+ [Da]	DeltaM [ppm]	Deltam/z [Da]	Activation Type	MS Order	Isolation Interference [%]	Ion Inject Time [ms]	RT [min]	First Scan	Spectrum File	File ID	Ions Score	# Protein Groups	Identity Strict	Identity Relaxed	Expectation Value	Percolator q-Value	Percolator PEP
	High	Mascot (A4)	Unambiguous	MLGAQALVAFR		2	OE6A073718P1; OE6A106414P1	OE6A073718P1; OE6A106414P1	0	2	0.96	0	1	1	588.832	1176.66	1176.66	1.48	0.00087	HCD (High Energy Collision Dissociation)	MS2	5.28255	120	73.0131	22626	EVsOWW_IILISIshotgun_20221020163404.raw	F2	50	2	36	29	0.000411608	0.0008258	0.0045
Master Protein	OE6A073718P1	OE6A073718P1	0	15.918	15	5	6	3	583	64	9.25	252	5	1
Confidence	Sequence	Modifications	Qvality PEP	Qvality q-value	# Protein Groups	# Proteins	# PSMs	Master Protein Accessions	# Missed Cleavages	Theo. MH+ [Da]	Confidence (by Search Engine): Mascot	Percolator q-Value (by Search Engine): Mascot	Percolator PEP (by Search Engine): Mascot	Ions Score (by Search Engine): Mascot
High	VSGDTPAIHATTGDNIR		0.0110155	0.00300252	1	1	2	OE6A073718P1	0	1724.86	High	0.0008258	0.0003866	63
	Confidence	Identifying Node	PSM Ambiguity	Annotated Sequence	Modifications	# Proteins	Master Protein Accessions	Protein Accessions	# Missed Cleavages	Charge	DeltaScore	DeltaCn	Rank	Search Engine Rank	m/z [Da]	MH+ [Da]	Theo. MH+ [Da]	DeltaM [ppm]	Deltam/z [Da]	Activation Type	MS Order	Isolation Interference [%]	Ion Inject Time [ms]	RT [min]	First Scan	Spectrum File	File ID	Ions Score	# Protein Groups	Identity Strict	Identity Relaxed	Expectation Value	Percolator q-Value	Percolator PEP
	High	Mascot (A4)	Unambiguous	VSGDTPAIHATTGDNIR		1	OE6A073718P1	OE6A073718P1	0	3	0.8654	0	1	1	575.624	1724.86	1724.86	1.51	0.00087	HCD (High Energy Collision Dissociation)	MS2	20.5023	120	44.145	11223	EVsOWW_IILISIshotgun.raw	F1	52	1	38	31	0.000462365	0.0008258	0.0005065
	High	Mascot (A4)	Unambiguous	VSGDTPAIHATTGDNIR		1	OE6A073718P1	OE6A073718P1	0	3	0.873	0	1	1	575.625	1724.86	1724.86	1.93	0.00111	HCD (High Energy Collision Dissociation)	MS2	22.1661	120	44.1805	11476	EVsOWW_IILISIshotgun_20221020163404.raw	F2	63	1	38	31	3.47502e-05	0.0008258	0.0003866
High	TSFTQVWQNGPVSGDAPR	1xDeamidated [N9]	0.0152769	0.00300252	1	1	1	OE6A073718P1	0	1947.92	High	0.0008258	0.0006488	68
	Confidence	Identifying Node	PSM Ambiguity	Annotated Sequence	Modifications	# Proteins	Master Protein Accessions	Protein Accessions	# Missed Cleavages	Charge	DeltaScore	DeltaCn	Rank	Search Engine Rank	m/z [Da]	MH+ [Da]	Theo. MH+ [Da]	DeltaM [ppm]	Deltam/z [Da]	Activation Type	MS Order	Isolation Interference [%]	Ion Inject Time [ms]	RT [min]	First Scan	Spectrum File	File ID	Ions Score	# Protein Groups	Identity Strict	Identity Relaxed	Expectation Value	Percolator q-Value	Percolator PEP
	High	Mascot (A4)	Unambiguous	TSFTQVWQnGPVSGDAPR	N9(Deamidated)	1	OE6A073718P1	OE6A073718P1	0	2	0.2353	0	1	1	974.46	1947.91	1947.92	-3.79	-0.00369	HCD (High Energy Collision Dissociation)	MS2	0	120	70.6685	21457	EVsOWW_IILISIshotgun.raw	F1	68	1	37	30	9.54729e-06	0.0008258	0.0006488
High	AYTAPVEDYNTQLR		0.0170576	0.00300252	1	1	1	OE6A073718P1	0	1640.79	High	0.0008258	0.000772	58
	Confidence	Identifying Node	PSM Ambiguity	Annotated Sequence	Modifications	# Proteins	Master Protein Accessions	Protein Accessions	# Missed Cleavages	Charge	DeltaScore	DeltaCn	Rank	Search Engine Rank	m/z [Da]	MH+ [Da]	Theo. MH+ [Da]	DeltaM [ppm]	Deltam/z [Da]	Activation Type	MS Order	Isolation Interference [%]	Ion Inject Time [ms]	RT [min]	First Scan	Spectrum File	File ID	Ions Score	# Protein Groups	Identity Strict	Identity Relaxed	Expectation Value	Percolator q-Value	Percolator PEP
	High	Mascot (A4)	Unambiguous	AYTAPVEDYNTQLR		1	OE6A073718P1	OE6A073718P1	0	2	0.8966	0	1	1	820.902	1640.8	1640.79	2.87	0.00236	HCD (High Energy Collision Dissociation)	MS2	3.86924	120	57.9659	16823	EVsOWW_IILISIshotgun_20221020163404.raw	F2	58	1	37	30	0.00010584	0.0008258	0.000772
High	MLGAQSLVAFR		0.00576906	0.00300252	2	2	1	OE6A073718P1; OE6A106414P1	0	1192.65	High	0.0008258	0.0001386	75
	Confidence	Identifying Node	PSM Ambiguity	Annotated Sequence	Modifications	# Proteins	Master Protein Accessions	Protein Accessions	# Missed Cleavages	Charge	DeltaScore	DeltaCn	Rank	Search Engine Rank	m/z [Da]	MH+ [Da]	Theo. MH+ [Da]	DeltaM [ppm]	Deltam/z [Da]	Activation Type	MS Order	Isolation Interference [%]	Ion Inject Time [ms]	RT [min]	First Scan	Spectrum File	File ID	Ions Score	# Protein Groups	Identity Strict	Identity Relaxed	Expectation Value	Percolator q-Value	Percolator PEP
	High	Mascot (A4)	Unambiguous	MLGAQSLVAFR		2	OE6A073718P1; OE6A106414P1	OE6A073718P1; OE6A106414P1	0	2	0.8667	0	1	1	596.831	1192.65	1192.65	2.66	0.00158	HCD (High Energy Collision Dissociation)	MS2	10.6199	120	69.8323	21137	EVsOWW_IILISIshotgun.raw	F1	75	2	36	29	1.58722e-06	0.0008258	0.0001386
High	MLGAQALVAFR		0.0517853	0.00300252	2	2	1	OE6A073718P1; OE6A106414P1	0	1176.66	High	0.0008258	0.0045	50
	Confidence	Identifying Node	PSM Ambiguity	Annotated Sequence	Modifications	# Proteins	Master Protein Accessions	Protein Accessions	# Missed Cleavages	Charge	DeltaScore	DeltaCn	Rank	Search Engine Rank	m/z [Da]	MH+ [Da]	Theo. MH+ [Da]	DeltaM [ppm]	Deltam/z [Da]	Activation Type	MS Order	Isolation Interference [%]	Ion Inject Time [ms]	RT [min]	First Scan	Spectrum File	File ID	Ions Score	# Protein Groups	Identity Strict	Identity Relaxed	Expectation Value	Percolator q-Value	Percolator PEP
	High	Mascot (A4)	Unambiguous	MLGAQALVAFR		2	OE6A073718P1; OE6A106414P1	OE6A073718P1; OE6A106414P1	0	2	0.96	0	1	1	588.832	1176.66	1176.66	1.48	0.00087	HCD (High Energy Collision Dissociation)	MS2	5.28255	120	73.0131	22626	EVsOWW_IILISIshotgun_20221020163404.raw	F2	50	2	36	29	0.000411608	0.0008258	0.0045
Master Protein	OE6A060228P2	OE6A060228P2	0	14.98	10	4	11	4	591	66.2	8.09	392	4	1
Confidence	Sequence	Modifications	Qvality PEP	Qvality q-value	# Protein Groups	# Proteins	# PSMs	Master Protein Accessions	# Missed Cleavages	Theo. MH+ [Da]	Confidence (by Search Engine): Mascot	Percolator q-Value (by Search Engine): Mascot	Percolator PEP (by Search Engine): Mascot	Ions Score (by Search Engine): Mascot
High	TTLSGISFVNPATPIR		0.0109722	0.00300252	1	7	3	OE6A060228P2	0	1673.92	High	0.0008258	0.0003838	67
	Confidence	Identifying Node	PSM Ambiguity	Annotated Sequence	Modifications	# Proteins	Master Protein Accessions	Protein Accessions	# Missed Cleavages	Charge	DeltaScore	DeltaCn	Rank	Search Engine Rank	m/z [Da]	MH+ [Da]	Theo. MH+ [Da]	DeltaM [ppm]	Deltam/z [Da]	Activation Type	MS Order	Isolation Interference [%]	Ion Inject Time [ms]	RT [min]	First Scan	Spectrum File	File ID	Ions Score	# Protein Groups	Identity Strict	Identity Relaxed	Expectation Value	Percolator q-Value	Percolator PEP
	High	Mascot (A4)	Unambiguous	TTLSGISFVNPATPIR		7	OE6A060228P2	OE6A010597P2; OE6A060228P2; OE6A010597P1; OE6A008917P4; OE6A008917P3; OE6A008917P2; OE6A060228P3	0	2	0.7143	0	1	1	837.467	1673.93	1673.92	2.96	0.00248	HCD (High Energy Collision Dissociation)	MS2	0	120	74.2573	22832	EVsOWW_IILISIshotgun.raw	F1	35	1	36	29	0.0151351	0.0008258	0.02434
	High	Mascot (A4)	Unambiguous	TTLSGISFVNPATPIR		7	OE6A060228P2	OE6A010597P2; OE6A060228P2; OE6A010597P1; OE6A008917P4; OE6A008917P3; OE6A008917P2; OE6A060228P3	0	2	0.8696	0	1	1	837.467	1673.93	1673.92	2.3	0.00193	HCD (High Energy Collision Dissociation)	MS2	13.2804	120	74.1068	23038	EVsOWW_IILISIshotgun_20221020163404.raw	F2	69	1	36	29	4.806e-06	0.0008258	0.001773
	High	Mascot (A4)	Unambiguous	TTLSGISFVNPATPIR		7	OE6A060228P2	OE6A010597P2; OE6A060228P2; OE6A010597P1; OE6A008917P4; OE6A008917P3; OE6A008917P2; OE6A060228P3	0	2	0.8209	0	1	1	837.465	1673.92	1673.92	0.84	0.00071	HCD (High Energy Collision Dissociation)	MS2	12.15	120	74.4618	23175	EVsOWW_IILISIshotgun_20221020163404.raw	F2	67	1	36	29	9.37106e-06	0.0008258	0.0003838
High	VSNVGISTSLNFR		0.00607267	0.00300252	1	7	1	OE6A060228P2	0	1393.74	High	0.0008258	0.0001509	65
	Confidence	Identifying Node	PSM Ambiguity	Annotated Sequence	Modifications	# Proteins	Master Protein Accessions	Protein Accessions	# Missed Cleavages	Charge	DeltaScore	DeltaCn	Rank	Search Engine Rank	m/z [Da]	MH+ [Da]	Theo. MH+ [Da]	DeltaM [ppm]	Deltam/z [Da]	Activation Type	MS Order	Isolation Interference [%]	Ion Inject Time [ms]	RT [min]	First Scan	Spectrum File	File ID	Ions Score	# Protein Groups	Identity Strict	Identity Relaxed	Expectation Value	Percolator q-Value	Percolator PEP
	High	Mascot (A4)	Unambiguous	VSNVGISTSLNFR		7	OE6A060228P2	OE6A010597P2; OE6A060228P2; OE6A010597P1; OE6A008917P4; OE6A008917P3; OE6A008917P2; OE6A060228P3	0	2	0.9077	0	1	1	697.375	1393.74	1393.74	-0.14	-0.0001	HCD (High Energy Collision Dissociation)	MS2	10.8846	120	64.4068	19316	EVsOWW_IILISIshotgun_20221020163404.raw	F2	65	1	37	30	1.62958e-05	0.0008258	0.0001509
High	TENLDSWYLGQETYIR		0.00424079	0.00300252	1	4	5	OE6A060228P2	0	1987.94	High	0.0008258	8.55e-05	65
	Confidence	Identifying Node	PSM Ambiguity	Annotated Sequence	Modifications	# Proteins	Master Protein Accessions	Protein Accessions	# Missed Cleavages	Charge	DeltaScore	DeltaCn	Rank	Search Engine Rank	m/z [Da]	MH+ [Da]	Theo. MH+ [Da]	DeltaM [ppm]	Deltam/z [Da]	Activation Type	MS Order	Isolation Interference [%]	Ion Inject Time [ms]	RT [min]	First Scan	Spectrum File	File ID	Ions Score	# Protein Groups	Identity Strict	Identity Relaxed	Expectation Value	Percolator q-Value	Percolator PEP
	High	Mascot (A4)	Unambiguous	TENLDSWYLGQETYIR		4	OE6A060228P2	OE6A060228P2; OE6A114570P1; OE6A008917P3; OE6A008917P2	0	2	1	0	1	1	994.476	1987.94	1987.94	2.22	0.00221	HCD (High Energy Collision Dissociation)	MS2	0	120	81.0171	25677	EVsOWW_IILISIshotgun_20221020163404.raw	F2	33	1	37	30	0.0313864	0.0008258	0.008425
	High	Mascot (A4)	Unambiguous	TENLDSWYLGQETYIR		4	OE6A060228P2	OE6A060228P2; OE6A114570P1; OE6A008917P3; OE6A008917P2	0	2	0.9385	0	1	1	994.475	1987.94	1987.94	1.73	0.00172	HCD (High Energy Collision Dissociation)	MS2	12.0326	120	80.8895	25336	EVsOWW_IILISIshotgun.raw	F1	65	1	37	30	1.76885e-05	0.0008258	8.55e-05
	High	Mascot (A4)	Unambiguous	TENLDSWYLGQETYIR		4	OE6A060228P2	OE6A060228P2; OE6A114570P1; OE6A008917P3; OE6A008917P2	0	2	1	0	1	1	994.475	1987.94	1987.94	1.49	0.00148	HCD (High Energy Collision Dissociation)	MS2	0	120	81.3626	24913	EVsOWW_IILISIshotgun_20221020200740.raw	F3	50	1	37	30	0.000622787	0.0008258	0.0009166
	High	Mascot (A4)	Unambiguous	TENLDSWYLGQETYIR		4	OE6A060228P2	OE6A060228P2; OE6A114570P1; OE6A008917P3; OE6A008917P2	0	2	1	0	1	1	994.474	1987.94	1987.94	0.81	0.00081	HCD (High Energy Collision Dissociation)	MS2	13.1138	120	81.3897	25820	EVsOWW_IILISIshotgun_20221020163404.raw	F2	36	1	37	30	0.0138189	0.0008258	0.01466
	High	Mascot (A4)	Unambiguous	TENLDSWYLGQETYIR		4	OE6A060228P2	OE6A060228P2; OE6A114570P1; OE6A008917P3; OE6A008917P2	0	2	0.8197	0	1	1	994.472	1987.94	1987.94	-1.28	-0.00127	HCD (High Energy Collision Dissociation)	MS2	12.7005	120	81.2325	25465	EVsOWW_IILISIshotgun.raw	F1	61	1	37	30	4.83839e-05	0.0008258	0.0001539
High	ASGGFGTFIINNR		0.00751438	0.00300252	1	2	2	OE6A060228P2	0	1353.69	High	0.0008258	0.0002114	66
	Confidence	Identifying Node	PSM Ambiguity	Annotated Sequence	Modifications	# Proteins	Master Protein Accessions	Protein Accessions	# Missed Cleavages	Charge	DeltaScore	DeltaCn	Rank	Search Engine Rank	m/z [Da]	MH+ [Da]	Theo. MH+ [Da]	DeltaM [ppm]	Deltam/z [Da]	Activation Type	MS Order	Isolation Interference [%]	Ion Inject Time [ms]	RT [min]	First Scan	Spectrum File	File ID	Ions Score	# Protein Groups	Identity Strict	Identity Relaxed	Expectation Value	Percolator q-Value	Percolator PEP
	High	Mascot (A4)	Unambiguous	ASGGFGTFIINNR		2	OE6A060228P2	OE6A060228P2; OE6A060228P3	0	2	0.9242	0	1	1	677.35	1353.69	1353.69	0.62	0.00042	HCD (High Energy Collision Dissociation)	MS2	0	120	67.6931	20580	EVsOWW_IILISIshotgun_20221020163404.raw	F2	66	1	37	30	1.33636e-05	0.0008258	0.0002114
	High	Mascot (A4)	Unambiguous	ASGGFGTFIINNR		2	OE6A060228P2	OE6A060228P2; OE6A060228P3	0	2	0.931	0	1	1	677.349	1353.69	1353.69	-0.64	-0.00043	HCD (High Energy Collision Dissociation)	MS2	0	120	67.4914	20236	EVsOWW_IILISIshotgun.raw	F1	58	1	37	30	8.89076e-05	0.0008258	0.001206
Master Protein	OE6A083307P1	OE6A083307P1	0	6.762	10	4	10	4	452	50.6	7.31	226	4	1
Confidence	Sequence	Modifications	Qvality PEP	Qvality q-value	# Protein Groups	# Proteins	# PSMs	Master Protein Accessions	# Missed Cleavages	Theo. MH+ [Da]	Confidence (by Search Engine): Mascot	Percolator q-Value (by Search Engine): Mascot	Percolator PEP (by Search Engine): Mascot	Ions Score (by Search Engine): Mascot
High	SSLAGYTSVIR		0.110179	0.00300252	1	1	2	OE6A083307P1	0	1153.62	High	0.0008258	0.0152	66
	Confidence	Identifying Node	PSM Ambiguity	Annotated Sequence	Modifications	# Proteins	Master Protein Accessions	Protein Accessions	# Missed Cleavages	Charge	DeltaScore	DeltaCn	Rank	Search Engine Rank	m/z [Da]	MH+ [Da]	Theo. MH+ [Da]	DeltaM [ppm]	Deltam/z [Da]	Activation Type	MS Order	Isolation Interference [%]	Ion Inject Time [ms]	RT [min]	First Scan	Spectrum File	File ID	Ions Score	# Protein Groups	Identity Strict	Identity Relaxed	Expectation Value	Percolator q-Value	Percolator PEP
	High	Mascot (A4)	Unambiguous	SSLAGYTSVIR		1	OE6A083307P1	OE6A083307P1	0	2	0.7727	0	1	1	577.316	1153.62	1153.62	2.63	0.00151	HCD (High Energy Collision Dissociation)	MS2	20.0768	120	58.41	16739	EVsOWW_IILISIshotgun.raw	F1	66	1	35	28	8.12941e-06	0.0008258	0.0152
	High	Mascot (A4)	Unambiguous	SSLAGYTSVIR		1	OE6A083307P1	OE6A083307P1	0	2	0.6667	0	1	1	577.315	1153.62	1153.62	0.51	0.00029	HCD (High Energy Collision Dissociation)	MS2	11.0102	98.53	58.7844	16430	EVsOWW_IILISIshotgun_20221020200740.raw	F3	45	1	35	28	0.00112585	0.001975	0.05249
High	TNIENHIEADIYSR		0.0828781	0.00300252	1	1	1	OE6A083307P1	0	1674.81	High	0.0008258	0.009566	36
	Confidence	Identifying Node	PSM Ambiguity	Annotated Sequence	Modifications	# Proteins	Master Protein Accessions	Protein Accessions	# Missed Cleavages	Charge	DeltaScore	DeltaCn	Rank	Search Engine Rank	m/z [Da]	MH+ [Da]	Theo. MH+ [Da]	DeltaM [ppm]	Deltam/z [Da]	Activation Type	MS Order	Isolation Interference [%]	Ion Inject Time [ms]	RT [min]	First Scan	Spectrum File	File ID	Ions Score	# Protein Groups	Identity Strict	Identity Relaxed	Expectation Value	Percolator q-Value	Percolator PEP
	High	Mascot (A4)	Unambiguous	TNIENHIEADIYSR		1	OE6A083307P1	OE6A083307P1	0	3	0.9444	0	1	1	558.942	1674.81	1674.81	1.32	0.00074	HCD (High Energy Collision Dissociation)	MS2	16.9052	120	59.0933	17003	EVsOWW_IILISIshotgun.raw	F1	36	1	38	31	0.0174192	0.0008258	0.009566
High	GLIVNVQGR		0.123084	0.00300252	1	1	6	OE6A083307P1	0	955.568	High	0.0008258	0.01816	43
	Confidence	Identifying Node	PSM Ambiguity	Annotated Sequence	Modifications	# Proteins	Master Protein Accessions	Protein Accessions	# Missed Cleavages	Charge	DeltaScore	DeltaCn	Rank	Search Engine Rank	m/z [Da]	MH+ [Da]	Theo. MH+ [Da]	DeltaM [ppm]	Deltam/z [Da]	Activation Type	MS Order	Isolation Interference [%]	Ion Inject Time [ms]	RT [min]	First Scan	Spectrum File	File ID	Ions Score	# Protein Groups	Identity Strict	Identity Relaxed	Expectation Value	Percolator q-Value	Percolator PEP
	High	Mascot (A4)	Unambiguous	GLIVNVQGR		1	OE6A083307P1	OE6A083307P1	0	2	0.7442	0	1	1	478.289	955.57	955.568	2.24	0.00107	HCD (High Energy Collision Dissociation)	MS2	11.5509	102.802	49.85	13663	EVsOWW_IILISIshotgun_20221020163404.raw	F2	43	1	32	25	0.000734266	0.0008258	0.02907
	High	Mascot (A4)	Unambiguous	GLIVNVQGR		1	OE6A083307P1	OE6A083307P1	0	2	0.7442	0	1	1	478.289	955.57	955.568	1.92	0.00092	HCD (High Energy Collision Dissociation)	MS2	1.05384	14.988	50.208	13802	EVsOWW_IILISIshotgun_20221020163404.raw	F2	43	1	32	25	0.000768871	0.0008258	0.01816
	High	Mascot (A4)	Unambiguous	GLIVNVQGR		1	OE6A083307P1	OE6A083307P1	0	2	0.6047	0	1	1	478.289	955.571	955.568	2.31	0.0011	HCD (High Energy Collision Dissociation)	MS2	1.0775	36.493	50.039	13512	EVsOWW_IILISIshotgun.raw	F1	43	1	32	25	0.000797725	0.001429	0.03855
	High	Mascot (A4)	Unambiguous	GLIVNVQGR		1	OE6A083307P1	OE6A083307P1	0	2	0.7391	0	1	1	478.289	955.571	955.568	2.31	0.0011	HCD (High Energy Collision Dissociation)	MS2	1.54613	35.665	50.0363	13510	EVsOWW_IILISIshotgun.raw	F1	46	1	32	25	0.000387127	0.001429	0.03779
	High	Mascot (A4)	Unambiguous	GLIVNVQGR		1	OE6A083307P1	OE6A083307P1	0	2	0.7391	0	1	1	478.289	955.57	955.568	2.18	0.00104	HCD (High Energy Collision Dissociation)	MS2	6.02304	84.641	49.6878	13376	EVsOWW_IILISIshotgun.raw	F1	46	1	32	25	0.000382696	0.001429	0.03771
	High	Mascot (A4)	Unambiguous	GLIVNVQGR		1	OE6A083307P1	OE6A083307P1	0	2	0.7708	0	1	1	478.288	955.569	955.568	0.52	0.00025	HCD (High Energy Collision Dissociation)	MS2	44.6786	120	50.8348	13820	EVsOWW_IILISIshotgun.raw	F1	48	1	31	24	0.000226746	0.001975	0.0636
High	GGESFVLSSR		0.266448	0.00749448	1	1	1	OE6A083307P1	0	1038.52	High	0.001975	0.06544	31
	Confidence	Identifying Node	PSM Ambiguity	Annotated Sequence	Modifications	# Proteins	Master Protein Accessions	Protein Accessions	# Missed Cleavages	Charge	DeltaScore	DeltaCn	Rank	Search Engine Rank	m/z [Da]	MH+ [Da]	Theo. MH+ [Da]	DeltaM [ppm]	Deltam/z [Da]	Activation Type	MS Order	Isolation Interference [%]	Ion Inject Time [ms]	RT [min]	First Scan	Spectrum File	File ID	Ions Score	# Protein Groups	Identity Strict	Identity Relaxed	Expectation Value	Percolator q-Value	Percolator PEP
	High	Mascot (A4)	Unambiguous	GGESFVLSSR		1	OE6A083307P1	OE6A083307P1	0	2	0.7097	0	1	1	519.765	1038.52	1038.52	0.43	0.00022	HCD (High Energy Collision Dissociation)	MS2	16.7203	88.914	50.3149	13228	EVsOWW_IILISIshotgun_20221020200740.raw	F3	31	1	36	29	0.0327628	0.001975	0.06544
Master Protein	OE6A042009P1	OE6A042009P1	0	14.698	14	4	10	4	462	51.7	6.93	330	4	1
Confidence	Sequence	Modifications	Qvality PEP	Qvality q-value	# Protein Groups	# Proteins	# PSMs	Master Protein Accessions	# Missed Cleavages	Theo. MH+ [Da]	Confidence (by Search Engine): Mascot	Percolator q-Value (by Search Engine): Mascot	Percolator PEP (by Search Engine): Mascot	Ions Score (by Search Engine): Mascot
High	QETLIFSGGESSGQPR		0.103229	0.00300252	1	2	2	OE6A042009P1	0	1692.82	High	0.0008258	0.01364	30
	Confidence	Identifying Node	PSM Ambiguity	Annotated Sequence	Modifications	# Proteins	Master Protein Accessions	Protein Accessions	# Missed Cleavages	Charge	DeltaScore	DeltaCn	Rank	Search Engine Rank	m/z [Da]	MH+ [Da]	Theo. MH+ [Da]	DeltaM [ppm]	Deltam/z [Da]	Activation Type	MS Order	Isolation Interference [%]	Ion Inject Time [ms]	RT [min]	First Scan	Spectrum File	File ID	Ions Score	# Protein Groups	Identity Strict	Identity Relaxed	Expectation Value	Percolator q-Value	Percolator PEP
	High	Mascot (A4)	Unambiguous	QETLIFSGGESSGQPR		2	OE6A042009P1	OE6A032471P1; OE6A042009P1	0	2	0.7333	0	1	1	846.912	1692.82	1692.82	-1.57	-0.00133	HCD (High Energy Collision Dissociation)	MS2	0	120	57.1503	16505	EVsOWW_IILISIshotgun_20221020163404.raw	F2	30	1	38	31	0.0698537	0.0008258	0.01364
	High	Mascot (A4)	Unambiguous	QETLIFSGGESSGQPR		2	OE6A042009P1	OE6A032471P1; OE6A042009P1	0	2	0.7097	0	1	1	846.912	1692.82	1692.82	-1.5	-0.00127	HCD (High Energy Collision Dissociation)	MS2	22.6743	120	57.3626	15881	EVsOWW_IILISIshotgun_20221020200740.raw	F3	31	1	38	31	0.0574367	0.007625	0.1054
High	VRQNIDNPSR		0.0656763	0.00300252	1	2	1	OE6A042009P1	1	1198.63	High	0.0008258	0.006617	41
	Confidence	Identifying Node	PSM Ambiguity	Annotated Sequence	Modifications	# Proteins	Master Protein Accessions	Protein Accessions	# Missed Cleavages	Charge	DeltaScore	DeltaCn	Rank	Search Engine Rank	m/z [Da]	MH+ [Da]	Theo. MH+ [Da]	DeltaM [ppm]	Deltam/z [Da]	Activation Type	MS Order	Isolation Interference [%]	Ion Inject Time [ms]	RT [min]	First Scan	Spectrum File	File ID	Ions Score	# Protein Groups	Identity Strict	Identity Relaxed	Expectation Value	Percolator q-Value	Percolator PEP
	High	Mascot (A4)	Unambiguous	VRQNIDNPSR		2	OE6A042009P1	OE6A032471P1; OE6A042009P1	1	3	0.7317	0	1	1	400.215	1198.63	1198.63	0.83	0.00033	HCD (High Energy Collision Dissociation)	MS2	20.9158	62.226	21.9074	4125	EVsOWW_IILISIshotgun.raw	F1	41	1	35	28	0.00268776	0.0008258	0.006617
High	GLPVDVIVNAYQVSR		4.11868e-05	0.00300252	1	2	5	OE6A042009P1	0	1629.9	High	0.0008258	5.608e-08	104
	Confidence	Identifying Node	PSM Ambiguity	Annotated Sequence	Modifications	# Proteins	Master Protein Accessions	Protein Accessions	# Missed Cleavages	Charge	DeltaScore	DeltaCn	Rank	Search Engine Rank	m/z [Da]	MH+ [Da]	Theo. MH+ [Da]	DeltaM [ppm]	Deltam/z [Da]	Activation Type	MS Order	Isolation Interference [%]	Ion Inject Time [ms]	RT [min]	First Scan	Spectrum File	File ID	Ions Score	# Protein Groups	Identity Strict	Identity Relaxed	Expectation Value	Percolator q-Value	Percolator PEP
	High	Mascot (A4)	Unambiguous	GLPVDVIVNAYQVSR		2	OE6A042009P1	OE6A032471P1; OE6A042009P1	0	2	0.8293	0	1	1	815.452	1629.9	1629.9	0.4	0.00033	HCD (High Energy Collision Dissociation)	MS2	1.0538	120	81.6041	24998	EVsOWW_IILISIshotgun_20221020200740.raw	F3	82	1	37	30	3.44691e-07	0.0008258	7.217e-06
	High	Mascot (A4)	Unambiguous	GLPVDVIVNAYQVSR		2	OE6A042009P1	OE6A032471P1; OE6A042009P1	0	2	0.9135	0	1	1	815.453	1629.9	1629.9	1.22	0.001	HCD (High Energy Collision Dissociation)	MS2	0.859503	109.111	81.1909	25449	EVsOWW_IILISIshotgun.raw	F1	104	1	36	29	1.60457e-09	0.0008258	5.608e-08
	High	Mascot (A4)	Unambiguous	GLPVDVIVNAYQVSR		2	OE6A042009P1	OE6A032471P1; OE6A042009P1	0	2	0.8922	0	1	1	815.453	1629.9	1629.9	2.27	0.00185	HCD (High Energy Collision Dissociation)	MS2	0.926448	120	81.3066	25788	EVsOWW_IILISIshotgun_20221020163404.raw	F2	102	1	36	29	2.83083e-09	0.0008258	4.799e-07
	High	Mascot (A4)	Unambiguous	GLPVDVIVNAYQVSR		2	OE6A042009P1	OE6A032471P1; OE6A042009P1	0	2	0.6604	0	1	1	815.454	1629.9	1629.9	3.25	0.00264	HCD (High Energy Collision Dissociation)	MS2	0	120	82.5989	25976	EVsOWW_IILISIshotgun.raw	F1	53	1	36	29	0.000249862	0.0008258	0.003539
	High	Mascot (A4)	Unambiguous	GLPVDVIVNAYQVSR		2	OE6A042009P1	OE6A032471P1; OE6A042009P1	0	2	0.6522	0	1	1	815.455	1629.9	1629.9	4.22	0.00344	HCD (High Energy Collision Dissociation)	MS2	0	120	82.9418	26104	EVsOWW_IILISIshotgun.raw	F1	46	1	36	29	0.00125364	0.0008258	0.01069
High	GQAVFDDTIQEGQVVVVPHNFAVVK		0.0111906	0.00300252	1	2	2	OE6A042009P1	0	2696.4	High	0.0008258	0.0003958	35
	Confidence	Identifying Node	PSM Ambiguity	Annotated Sequence	Modifications	# Proteins	Master Protein Accessions	Protein Accessions	# Missed Cleavages	Charge	DeltaScore	DeltaCn	Rank	Search Engine Rank	m/z [Da]	MH+ [Da]	Theo. MH+ [Da]	DeltaM [ppm]	Deltam/z [Da]	Activation Type	MS Order	Isolation Interference [%]	Ion Inject Time [ms]	RT [min]	First Scan	Spectrum File	File ID	Ions Score	# Protein Groups	Identity Strict	Identity Relaxed	Expectation Value	Percolator q-Value	Percolator PEP
	High	Mascot (A4)	Unambiguous	GQAVFDDTIQEGQVVVVPHNFAVVK		2	OE6A042009P1	OE6A032471P1; OE6A042009P1	0	3	0.9697	0	1	1	899.473	2696.4	2696.4	-0.24	-0.00021	HCD (High Energy Collision Dissociation)	MS2	1.41806	120	78.6838	23931	EVsOWW_IILISIshotgun_20221020200740.raw	F3	33	1	37	30	0.0313105	0.0008258	0.004414
	High	Mascot (A4)	Unambiguous	GQAVFDDTIQEGQVVVVPHNFAVVK		2	OE6A042009P1	OE6A032471P1; OE6A042009P1	0	3	0.9714	0	1	1	899.474	2696.41	2696.4	1.73	0.00156	HCD (High Energy Collision Dissociation)	MS2	0	120	78.1651	24593	EVsOWW_IILISIshotgun_20221020163404.raw	F2	35	1	37	30	0.0199056	0.0008258	0.0003958
Master Protein	OE6A017022P1	OE6A017022P1	0	18.354	10	3	11	3	327	36.5	4.96	483	3	1
Confidence	Sequence	Modifications	Qvality PEP	Qvality q-value	# Protein Groups	# Proteins	# PSMs	Master Protein Accessions	# Missed Cleavages	Theo. MH+ [Da]	Confidence (by Search Engine): Mascot	Percolator q-Value (by Search Engine): Mascot	Percolator PEP (by Search Engine): Mascot	Ions Score (by Search Engine): Mascot
High	RVIVNYISSPEVNFLR		0.000681985	0.00300252	1	5	5	OE6A017022P1	1	1906.05	High	0.0008258	4.757e-06	55
	Confidence	Identifying Node	PSM Ambiguity	Annotated Sequence	Modifications	# Proteins	Master Protein Accessions	Protein Accessions	# Missed Cleavages	Charge	DeltaScore	DeltaCn	Rank	Search Engine Rank	m/z [Da]	MH+ [Da]	Theo. MH+ [Da]	DeltaM [ppm]	Deltam/z [Da]	Activation Type	MS Order	Isolation Interference [%]	Ion Inject Time [ms]	RT [min]	First Scan	Spectrum File	File ID	Ions Score	# Protein Groups	Identity Strict	Identity Relaxed	Expectation Value	Percolator q-Value	Percolator PEP
	High	Mascot (A4)	Unambiguous	RVIVNYISSPEVNFLR		5	OE6A017022P1	OE6A085544P1; OE6A085544P2; OE6A017022P3; OE6A017022P2; OE6A017022P1	1	3	0.95	0	1	1	636.024	1906.06	1906.05	2.1	0.00133	HCD (High Energy Collision Dissociation)	MS2	20.8241	120	73.822	22665	EVsOWW_IILISIshotgun.raw	F1	60	1	34	27	2.70494e-05	0.0008258	0.001292
	High	Mascot (A4)	Unambiguous	RVIVNYISSPEVNFLR		5	OE6A017022P1	OE6A085544P1; OE6A085544P2; OE6A017022P3; OE6A017022P2; OE6A017022P1	1	3	0.9412	0	1	1	636.024	1906.06	1906.05	1.91	0.00121	HCD (High Energy Collision Dissociation)	MS2	23.481	120	74.1452	22260	EVsOWW_IILISIshotgun_20221020200740.raw	F3	51	1	34	27	0.000228478	0.0008258	0.0005337
	High	Mascot (A4)	Unambiguous	RVIVNYISSPEVNFLR		5	OE6A017022P1	OE6A085544P1; OE6A085544P2; OE6A017022P3; OE6A017022P2; OE6A017022P1	1	3	0.9818	0	1	1	636.024	1906.06	1906.05	1.33	0.00084	HCD (High Energy Collision Dissociation)	MS2	26.4168	120	73.4508	22522	EVsOWW_IILISIshotgun.raw	F1	55	1	34	27	9.70819e-05	0.0008258	4.757e-06
	High	Mascot (A4)	Unambiguous	RVIVNYISSPEVNFLR		5	OE6A017022P1	OE6A085544P1; OE6A085544P2; OE6A017022P3; OE6A017022P2; OE6A017022P1	1	3	1	0	1	1	636.023	1906.05	1906.05	-0.5	-0.00032	HCD (High Energy Collision Dissociation)	MS2	39.0038	120	73.8008	22129	EVsOWW_IILISIshotgun_20221020200740.raw	F3	42	1	34	27	0.00176541	0.0008258	0.002907
	High	Mascot (A4)	Unambiguous	RVIVNYISSPEVNFLR		5	OE6A017022P1	OE6A085544P1; OE6A085544P2; OE6A017022P3; OE6A017022P2; OE6A017022P1	1	3	0.7561	0	1	1	636.026	1906.06	1906.05	5.46	0.00347	HCD (High Energy Collision Dissociation)	MS2	65.2193	120	73.9625	22982	EVsOWW_IILISIshotgun_20221020163404.raw	F2	41	1	34	27	0.00212881	0.0008258	0.00429
High	VIVNYISSPEVNFLR		0.00113038	0.00300252	1	5	4	OE6A017022P1	0	1749.95	High	0.0008258	1.054e-05	77
	Confidence	Identifying Node	PSM Ambiguity	Annotated Sequence	Modifications	# Proteins	Master Protein Accessions	Protein Accessions	# Missed Cleavages	Charge	DeltaScore	DeltaCn	Rank	Search Engine Rank	m/z [Da]	MH+ [Da]	Theo. MH+ [Da]	DeltaM [ppm]	Deltam/z [Da]	Activation Type	MS Order	Isolation Interference [%]	Ion Inject Time [ms]	RT [min]	First Scan	Spectrum File	File ID	Ions Score	# Protein Groups	Identity Strict	Identity Relaxed	Expectation Value	Percolator q-Value	Percolator PEP
	High	Mascot (A4)	Unambiguous	VIVNYISSPEVNFLR		5	OE6A017022P1	OE6A085544P1; OE6A085544P2; OE6A017022P3; OE6A017022P2; OE6A017022P1	0	2	0.961	0	1	1	875.482	1749.96	1749.95	1.69	0.00148	HCD (High Energy Collision Dissociation)	MS2	0.619976	120	81.036	25391	EVsOWW_IILISIshotgun.raw	F1	77	1	35	28	7.60102e-07	0.0008258	1.054e-05
	High	Mascot (A4)	Unambiguous	VIVNYISSPEVNFLR		5	OE6A017022P1	OE6A085544P1; OE6A085544P2; OE6A017022P3; OE6A017022P2; OE6A017022P1	0	2	0.9565	0	1	1	875.481	1749.96	1749.95	1.2	0.00105	HCD (High Energy Collision Dissociation)	MS2	0.663684	57.87	81.1368	25723	EVsOWW_IILISIshotgun_20221020163404.raw	F2	69	1	36	29	5.53303e-06	0.0008258	4.373e-05
	High	Mascot (A4)	Unambiguous	VIVNYISSPEVNFLR		5	OE6A017022P1	OE6A085544P1; OE6A085544P2; OE6A017022P3; OE6A017022P2; OE6A017022P1	0	2	0.8113	0	1	1	875.481	1749.95	1749.95	0.36	0.00032	HCD (High Energy Collision Dissociation)	MS2	2.84769	120	81.6971	25030	EVsOWW_IILISIshotgun_20221020200740.raw	F3	53	1	36	29	0.000209781	0.0008258	0.0005566
	High	Mascot (A4)	Unambiguous	VIVNYISSPEVNFLR		5	OE6A017022P1	OE6A085544P1; OE6A085544P2; OE6A017022P3; OE6A017022P2; OE6A017022P1	0	2	0.9333	0	1	1	875.481	1749.95	1749.95	0.22	0.00019	HCD (High Energy Collision Dissociation)	MS2	0.496544	120	81.3551	24910	EVsOWW_IILISIshotgun_20221020200740.raw	F3	60	1	36	29	3.79914e-05	0.0008258	0.0001794
High	NDGNFMQLSDFLAFAR		0.00335995	0.00300252	1	2	1	OE6A017022P1	0	1845.86	High	0.0008258	5.887e-05	84
	Confidence	Identifying Node	PSM Ambiguity	Annotated Sequence	Modifications	# Proteins	Master Protein Accessions	Protein Accessions	# Missed Cleavages	Charge	DeltaScore	DeltaCn	Rank	Search Engine Rank	m/z [Da]	MH+ [Da]	Theo. MH+ [Da]	DeltaM [ppm]	Deltam/z [Da]	Activation Type	MS Order	Isolation Interference [%]	Ion Inject Time [ms]	RT [min]	First Scan	Spectrum File	File ID	Ions Score	# Protein Groups	Identity Strict	Identity Relaxed	Expectation Value	Percolator q-Value	Percolator PEP
	High	Mascot (A4)	Unambiguous	NDGNFMQLSDFLAFAR		2	OE6A017022P1	OE6A017022P3; OE6A017022P1	0	2	1	0	1	1	923.436	1845.86	1845.86	2.89	0.00267	HCD (High Energy Collision Dissociation)	MS2	2.75	120	96.5732	31179	EVsOWW_IILISIshotgun.raw	F1	84	1	37	30	2.35394e-07	0.0008258	5.887e-05
High	NDGNFMQLSDFLAFAR	1xOxidation [M6]	0.00604876	0.00300252	1	2	1	OE6A017022P1	0	1861.85	High	0.0008258	0.0001498	94
	Confidence	Identifying Node	PSM Ambiguity	Annotated Sequence	Modifications	# Proteins	Master Protein Accessions	Protein Accessions	# Missed Cleavages	Charge	DeltaScore	DeltaCn	Rank	Search Engine Rank	m/z [Da]	MH+ [Da]	Theo. MH+ [Da]	DeltaM [ppm]	Deltam/z [Da]	Activation Type	MS Order	Isolation Interference [%]	Ion Inject Time [ms]	RT [min]	First Scan	Spectrum File	File ID	Ions Score	# Protein Groups	Identity Strict	Identity Relaxed	Expectation Value	Percolator q-Value	Percolator PEP
	High	Mascot (A4)	Unambiguous	NDGNFmQLSDFLAFAR	M6(Oxidation)	2	OE6A017022P1	OE6A017022P3; OE6A017022P1	0	2	0.9468	0	1	1	931.433	1861.86	1861.85	2.26	0.0021	HCD (High Energy Collision Dissociation)	MS2	3.16383	120	94.2802	30305	EVsOWW_IILISIshotgun.raw	F1	94	1	36	29	2.044e-08	0.0008258	0.0001498
Master Protein	OE6A085162P2	OE6A085162P2	0	6.365	6	3	13	3	494	55.7	7.74	308	3	1
Confidence	Sequence	Modifications	Qvality PEP	Qvality q-value	# Protein Groups	# Proteins	# PSMs	Master Protein Accessions	# Missed Cleavages	Theo. MH+ [Da]	Confidence (by Search Engine): Mascot	Percolator q-Value (by Search Engine): Mascot	Percolator PEP (by Search Engine): Mascot	Ions Score (by Search Engine): Mascot
High	SMPVDVLANAYR		0.0104653	0.00300252	1	3	7	OE6A085162P2	0	1335.67	High	0.0008258	0.0003564	55
	Confidence	Identifying Node	PSM Ambiguity	Annotated Sequence	Modifications	# Proteins	Master Protein Accessions	Protein Accessions	# Missed Cleavages	Charge	DeltaScore	DeltaCn	Rank	Search Engine Rank	m/z [Da]	MH+ [Da]	Theo. MH+ [Da]	DeltaM [ppm]	Deltam/z [Da]	Activation Type	MS Order	Isolation Interference [%]	Ion Inject Time [ms]	RT [min]	First Scan	Spectrum File	File ID	Ions Score	# Protein Groups	Identity Strict	Identity Relaxed	Expectation Value	Percolator q-Value	Percolator PEP
	High	Mascot (A4)	Unambiguous	SMPVDVLANAYR		3	OE6A085162P2	OE6A085162P2; OE6A085162P3; OE6A085162P1	0	2	0.9773	0	1	1	668.339	1335.67	1335.67	-1.47	-0.00098	HCD (High Energy Collision Dissociation)	MS2	11.2008	120	70.5589	20905	EVsOWW_IILISIshotgun_20221020200740.raw	F3	44	1	38	31	0.00272322	0.0008258	0.002067
	High	Mascot (A4)	Unambiguous	SMPVDVLANAYR		3	OE6A085162P2	OE6A085162P2; OE6A085162P3; OE6A085162P1	0	2	0.9512	0	1	1	668.341	1335.67	1335.67	1.45	0.00097	HCD (High Energy Collision Dissociation)	MS2	19.6755	120	70.8976	21033	EVsOWW_IILISIshotgun_20221020200740.raw	F3	41	1	38	31	0.00551555	0.0008258	0.006823
	High	Mascot (A4)	Unambiguous	SMPVDVLANAYR		3	OE6A085162P2	OE6A085162P2; OE6A085162P3; OE6A085162P1	0	2	0.9818	0	1	1	668.339	1335.67	1335.67	-0.74	-0.0005	HCD (High Energy Collision Dissociation)	MS2	5.42772	60.168	70.4522	21644	EVsOWW_IILISIshotgun_20221020163404.raw	F2	55	1	38	31	0.000215215	0.0008258	0.0003564
	High	Mascot (A4)	Unambiguous	SMPVDVLANAYR		3	OE6A085162P2	OE6A085162P2; OE6A085162P3; OE6A085162P1	0	2	1	0	1	1	668.341	1335.67	1335.67	1.73	0.00115	HCD (High Energy Collision Dissociation)	MS2	39.2446	120	70.0867	21503	EVsOWW_IILISIshotgun_20221020163404.raw	F2	42	1	38	31	0.00422557	0.0008258	0.001622
	High	Mascot (A4)	Unambiguous	SMPVDVLANAYR		3	OE6A085162P2	OE6A085162P2; OE6A085162P3; OE6A085162P1	0	2	1	0	1	1	668.341	1335.68	1335.67	2.18	0.00146	HCD (High Energy Collision Dissociation)	MS2	41.1225	120	70.0052	21204	EVsOWW_IILISIshotgun.raw	F1	35	1	38	31	0.0198721	0.0008258	0.006126
	High	Mascot (A4)	Unambiguous	SMPVDVLANAYR		3	OE6A085162P2	OE6A085162P2; OE6A085162P3; OE6A085162P1	0	2	1	0	1	1	668.343	1335.68	1335.67	4.19	0.0028	HCD (High Energy Collision Dissociation)	MS2	12.8806	120	70.8228	21787	EVsOWW_IILISIshotgun_20221020163404.raw	F2	40	1	38	31	0.0078259	0.0008258	0.001766
	High	Mascot (A4)	Unambiguous	SMPVDVLANAYR		3	OE6A085162P2	OE6A085162P2; OE6A085162P3; OE6A085162P1	0	2	0.9787	0	1	1	668.344	1335.68	1335.67	5.56	0.00372	HCD (High Energy Collision Dissociation)	MS2	21.0411	120	70.7266	21479	EVsOWW_IILISIshotgun.raw	F1	47	1	38	31	0.00148695	0.0008258	0.001309
High	TNDNAMISPLAGR		0.127375	0.00300252	1	3	2	OE6A085162P2	0	1359.67	High	0.0008258	0.01921	47
	Confidence	Identifying Node	PSM Ambiguity	Annotated Sequence	Modifications	# Proteins	Master Protein Accessions	Protein Accessions	# Missed Cleavages	Charge	DeltaScore	DeltaCn	Rank	Search Engine Rank	m/z [Da]	MH+ [Da]	Theo. MH+ [Da]	DeltaM [ppm]	Deltam/z [Da]	Activation Type	MS Order	Isolation Interference [%]	Ion Inject Time [ms]	RT [min]	First Scan	Spectrum File	File ID	Ions Score	# Protein Groups	Identity Strict	Identity Relaxed	Expectation Value	Percolator q-Value	Percolator PEP
	High	Mascot (A4)	Unambiguous	TNDNAMISPLAGR		3	OE6A085162P2	OE6A085162P2; OE6A085162P3; OE6A085162P1	0	2	0.7436	0	1	1	680.339	1359.67	1359.67	1.33	0.00091	HCD (High Energy Collision Dissociation)	MS2	11.2502	120	55.7903	15730	EVsOWW_IILISIshotgun.raw	F1	39	1	37	30	0.00797853	0.0008258	0.02847
	High	Mascot (A4)	Unambiguous	TNDNAMISPLAGR		3	OE6A085162P2	OE6A085162P2; OE6A085162P3; OE6A085162P1	0	2	0.8511	0	1	1	680.339	1359.67	1359.67	1.78	0.00121	HCD (High Energy Collision Dissociation)	MS2	28.7782	120	56.1107	16100	EVsOWW_IILISIshotgun_20221020163404.raw	F2	47	1	37	30	0.000958706	0.0008258	0.01921
High	FNVVLPR		0.260778	0.00749448	1	4	4	OE6A085162P2	0	844.504	High	0.001975	0.063	40
	Confidence	Identifying Node	PSM Ambiguity	Annotated Sequence	Modifications	# Proteins	Master Protein Accessions	Protein Accessions	# Missed Cleavages	Charge	DeltaScore	DeltaCn	Rank	Search Engine Rank	m/z [Da]	MH+ [Da]	Theo. MH+ [Da]	DeltaM [ppm]	Deltam/z [Da]	Activation Type	MS Order	Isolation Interference [%]	Ion Inject Time [ms]	RT [min]	First Scan	Spectrum File	File ID	Ions Score	# Protein Groups	Identity Strict	Identity Relaxed	Expectation Value	Percolator q-Value	Percolator PEP
	High	Mascot (A4)	Unambiguous	FNVVLPR		4	OE6A085162P2	OE6A085162P2; OE6A085162P3; OE6A065233P1; OE6A085162P1	0	2	0.75	0	1	1	422.756	844.505	844.504	1.52	0.00064	HCD (High Energy Collision Dissociation)	MS2	17.7297	92.14	59.0107	16971	EVsOWW_IILISIshotgun.raw	F1	40	1	35	28	0.004006	0.001975	0.063
	High	Mascot (A4)	Unambiguous	FNVVLPR		4	OE6A085162P2	OE6A085162P2; OE6A085162P3; OE6A065233P1; OE6A085162P1	0	2	0.6905	0	1	1	422.757	844.506	844.504	2.54	0.00107	HCD (High Energy Collision Dissociation)	MS2	2.68615	24.677	58.6534	16833	EVsOWW_IILISIshotgun.raw	F1	42	1	37	30	0.00323087	0.003805	0.07606
	High	Mascot (A4)	Unambiguous	FNVVLPR		4	OE6A085162P2	OE6A085162P2; OE6A085162P3; OE6A065233P1; OE6A085162P1	0	2	0.75	0	1	1	422.757	844.506	844.504	2.46	0.00104	HCD (High Energy Collision Dissociation)	MS2	6.88343	120	58.2141	16919	EVsOWW_IILISIshotgun_20221020163404.raw	F2	36	1	37	30	0.0146663	0.006607	0.09715
	High	Mascot (A4)	Unambiguous	FNVVLPR		4	OE6A085162P2	OE6A085162P2; OE6A085162P3; OE6A065233P1; OE6A085162P1	0	2	0.7381	0	1	1	422.756	844.504	844.504	0.01	0	HCD (High Energy Collision Dissociation)	MS2	1.41584	17.471	58.7014	16398	EVsOWW_IILISIshotgun_20221020200740.raw	F3	42	1	36	29	0.0028935	0.007625	0.1092
Master Protein	OE6A065156P1	OE6A065156P1	0	15.104	11	3	10	3	529	59.6	6.55	380	3	1
Confidence	Sequence	Modifications	Qvality PEP	Qvality q-value	# Protein Groups	# Proteins	# PSMs	Master Protein Accessions	# Missed Cleavages	Theo. MH+ [Da]	Confidence (by Search Engine): Mascot	Percolator q-Value (by Search Engine): Mascot	Percolator PEP (by Search Engine): Mascot	Ions Score (by Search Engine): Mascot
High	TLGFPGGVAPTVGTGGHISGGGYGTLIR		0.00106539	0.00300252	1	1	1	OE6A065156P1	0	2599.36	High	0.0008258	9.629e-06	41
	Confidence	Identifying Node	PSM Ambiguity	Annotated Sequence	Modifications	# Proteins	Master Protein Accessions	Protein Accessions	# Missed Cleavages	Charge	DeltaScore	DeltaCn	Rank	Search Engine Rank	m/z [Da]	MH+ [Da]	Theo. MH+ [Da]	DeltaM [ppm]	Deltam/z [Da]	Activation Type	MS Order	Isolation Interference [%]	Ion Inject Time [ms]	RT [min]	First Scan	Spectrum File	File ID	Ions Score	# Protein Groups	Identity Strict	Identity Relaxed	Expectation Value	Percolator q-Value	Percolator PEP
	High	Mascot (A4)	Unambiguous	TLGFPGGVAPTVGTGGHISGGGYGTLIR		1	OE6A065156P1	OE6A065156P1	0	3	0.9756	0	1	1	867.128	2599.37	2599.36	2.37	0.00205	HCD (High Energy Collision Dissociation)	MS2	6.05789	120	74.8383	23320	EVsOWW_IILISIshotgun_20221020163404.raw	F2	41	1	37	30	0.00368901	0.0008258	9.629e-06
High	LLPLMQQSFPELGLQR		0.00267254	0.00300252	1	3	4	OE6A065156P1	0	1870.03	High	0.0008258	4.124e-05	66
	Confidence	Identifying Node	PSM Ambiguity	Annotated Sequence	Modifications	# Proteins	Master Protein Accessions	Protein Accessions	# Missed Cleavages	Charge	DeltaScore	DeltaCn	Rank	Search Engine Rank	m/z [Da]	MH+ [Da]	Theo. MH+ [Da]	DeltaM [ppm]	Deltam/z [Da]	Activation Type	MS Order	Isolation Interference [%]	Ion Inject Time [ms]	RT [min]	First Scan	Spectrum File	File ID	Ions Score	# Protein Groups	Identity Strict	Identity Relaxed	Expectation Value	Percolator q-Value	Percolator PEP
	High	Mascot (A4)	Unambiguous	LLPLMQQSFPELGLQR		3	OE6A065156P1	OE6A104526P1; OE6A060268P1; OE6A065156P1	0	2	0.9667	0	1	1	935.517	1870.03	1870.03	1.13	0.00106	HCD (High Energy Collision Dissociation)	MS2	10.7614	120	89.3671	27747	EVsOWW_IILISIshotgun_20221020200740.raw	F3	60	1	35	28	3.91705e-05	0.0008258	0.0002606
	High	Mascot (A4)	Unambiguous	LLPLMQQSFPELGLQR		3	OE6A065156P1	OE6A104526P1; OE6A060268P1; OE6A065156P1	0	2	0.9531	0	1	1	935.518	1870.03	1870.03	1.72	0.00161	HCD (High Energy Collision Dissociation)	MS2	4.97961	120	88.7766	28294	EVsOWW_IILISIshotgun.raw	F1	64	1	35	28	1.57565e-05	0.0008258	0.0002574
	High	Mascot (A4)	Unambiguous	LLPLMQQSFPELGLQR		3	OE6A065156P1	OE6A104526P1; OE6A060268P1; OE6A065156P1	0	2	0.9848	0	1	1	935.52	1870.03	1870.03	3.35	0.00314	HCD (High Energy Collision Dissociation)	MS2	12.4945	120	89.0116	28668	EVsOWW_IILISIshotgun_20221020163404.raw	F2	66	1	35	28	8.80458e-06	0.0008258	4.124e-05
	High	Mascot (A4)	Unambiguous	LLPLMQQSFPELGLQR		3	OE6A065156P1	OE6A104526P1; OE6A060268P1; OE6A065156P1	0	2	0.9286	0	1	1	935.523	1870.04	1870.03	6.68	0.00625	HCD (High Energy Collision Dissociation)	MS2	0	120	89.3544	28795	EVsOWW_IILISIshotgun_20221020163404.raw	F2	56	1	35	28	8.29007e-05	0.0008258	0.001106
High	MDEVSESATPFPNR	1xOxidation [M1]	0.0451678	0.00300252	1	1	1	OE6A065156P1	0	1595.7	High	0.0008258	0.003631	58
	Confidence	Identifying Node	PSM Ambiguity	Annotated Sequence	Modifications	# Proteins	Master Protein Accessions	Protein Accessions	# Missed Cleavages	Charge	DeltaScore	DeltaCn	Rank	Search Engine Rank	m/z [Da]	MH+ [Da]	Theo. MH+ [Da]	DeltaM [ppm]	Deltam/z [Da]	Activation Type	MS Order	Isolation Interference [%]	Ion Inject Time [ms]	RT [min]	First Scan	Spectrum File	File ID	Ions Score	# Protein Groups	Identity Strict	Identity Relaxed	Expectation Value	Percolator q-Value	Percolator PEP
	High	Mascot (A4)	Unambiguous	mDEVSESATPFPNR	M1(Oxidation)	1	OE6A065156P1	OE6A065156P1	0	2	0.8621	0	1	1	798.359	1595.71	1595.7	6.12	0.00488	HCD (High Energy Collision Dissociation)	MS2	26.9413	120	52.8087	14809	EVsOWW_IILISIshotgun_20221020163404.raw	F2	58	1	34	27	5.4357e-05	0.0008258	0.003631
High	MDEVSESATPFPNR		0.0137355	0.00300252	1	1	4	OE6A065156P1	0	1579.71	High	0.0008258	0.0005463	60
	Confidence	Identifying Node	PSM Ambiguity	Annotated Sequence	Modifications	# Proteins	Master Protein Accessions	Protein Accessions	# Missed Cleavages	Charge	DeltaScore	DeltaCn	Rank	Search Engine Rank	m/z [Da]	MH+ [Da]	Theo. MH+ [Da]	DeltaM [ppm]	Deltam/z [Da]	Activation Type	MS Order	Isolation Interference [%]	Ion Inject Time [ms]	RT [min]	First Scan	Spectrum File	File ID	Ions Score	# Protein Groups	Identity Strict	Identity Relaxed	Expectation Value	Percolator q-Value	Percolator PEP
	High	Mascot (A4)	Unambiguous	MDEVSESATPFPNR		1	OE6A065156P1	OE6A065156P1	0	2	0.973	0	1	1	790.358	1579.71	1579.71	1.96	0.00155	HCD (High Energy Collision Dissociation)	MS2	0	120	56.9128	16164	EVsOWW_IILISIshotgun.raw	F1	37	1	35	28	0.00690679	0.0008258	0.01472
	High	Mascot (A4)	Unambiguous	MDEVSESATPFPNR		1	OE6A065156P1	OE6A065156P1	0	2	0.9811	0	1	1	790.358	1579.71	1579.71	1.34	0.00106	HCD (High Energy Collision Dissociation)	MS2	0	120	56.334	16188	EVsOWW_IILISIshotgun_20221020163404.raw	F2	53	1	35	28	0.00016513	0.0008258	0.002661
	High	Mascot (A4)	Unambiguous	MDEVSESATPFPNR		1	OE6A065156P1	OE6A065156P1	0	2	1	0	1	1	790.356	1579.7	1579.71	-0.52	-0.00041	HCD (High Energy Collision Dissociation)	MS2	0	101.592	56.6836	16324	EVsOWW_IILISIshotgun_20221020163404.raw	F2	60	1	35	28	3.61043e-05	0.0008258	0.0005463
	High	Mascot (A4)	Unambiguous	MDEVSESATPFPNR		1	OE6A065156P1	OE6A065156P1	0	2	1	0	1	1	790.358	1579.71	1579.71	1.65	0.0013	HCD (High Energy Collision Dissociation)	MS2	0	120	56.4928	16002	EVsOWW_IILISIshotgun.raw	F1	46	1	35	28	0.000829996	0.0008258	0.005998
Master Protein	OE6A098060P2	OE6A098060P2	0	6.252	15	3	4	3	356	39.7	6.29	105	3	1
Confidence	Sequence	Modifications	Qvality PEP	Qvality q-value	# Protein Groups	# Proteins	# PSMs	Master Protein Accessions	# Missed Cleavages	Theo. MH+ [Da]	Confidence (by Search Engine): Mascot	Percolator q-Value (by Search Engine): Mascot	Percolator PEP (by Search Engine): Mascot	Ions Score (by Search Engine): Mascot
High	GVSANVFVDNAAYR		0.109339	0.00300252	1	3	1	OE6A098060P2	0	1482.73	High	0.0008258	0.01499	30
	Confidence	Identifying Node	PSM Ambiguity	Annotated Sequence	Modifications	# Proteins	Master Protein Accessions	Protein Accessions	# Missed Cleavages	Charge	DeltaScore	DeltaCn	Rank	Search Engine Rank	m/z [Da]	MH+ [Da]	Theo. MH+ [Da]	DeltaM [ppm]	Deltam/z [Da]	Activation Type	MS Order	Isolation Interference [%]	Ion Inject Time [ms]	RT [min]	First Scan	Spectrum File	File ID	Ions Score	# Protein Groups	Identity Strict	Identity Relaxed	Expectation Value	Percolator q-Value	Percolator PEP
	High	Mascot (A4)	Unambiguous	GVSANVFVDNAAYR		3	OE6A098060P2	OE6A098060P1; OE6A045415P1; OE6A098060P2	0	2	1	0	1	1	741.873	1482.74	1482.73	3.13	0.00232	HCD (High Energy Collision Dissociation)	MS2	0	120	62.7806	18423	EVsOWW_IILISIshotgun.raw	F1	30	1	37	30	0.0604345	0.0008258	0.01499
High	AISNLAGGTSSVDESAFSSLIVQNTVR		0.0746529	0.00300252	1	2	1	OE6A098060P2	0	2723.38	High	0.0008258	0.008088	31
	Confidence	Identifying Node	PSM Ambiguity	Annotated Sequence	Modifications	# Proteins	Master Protein Accessions	Protein Accessions	# Missed Cleavages	Charge	DeltaScore	DeltaCn	Rank	Search Engine Rank	m/z [Da]	MH+ [Da]	Theo. MH+ [Da]	DeltaM [ppm]	Deltam/z [Da]	Activation Type	MS Order	Isolation Interference [%]	Ion Inject Time [ms]	RT [min]	First Scan	Spectrum File	File ID	Ions Score	# Protein Groups	Identity Strict	Identity Relaxed	Expectation Value	Percolator q-Value	Percolator PEP
	High	Mascot (A4)	Unambiguous	AISNLAGGTSSVDESAFSSLIVQNTVR		2	OE6A098060P2	OE6A098060P1; OE6A098060P2	0	3	0.7742	0	1	1	908.467	2723.39	2723.38	1.12	0.00101	HCD (High Energy Collision Dissociation)	MS2	15.1088	120	87.2975	28023	EVsOWW_IILISIshotgun_20221020163404.raw	F2	31	1	38	31	0.0538063	0.0008258	0.008088
High	EGPYLGIVVPNR		0.0526	0.00300252	1	2	2	OE6A098060P2	0	1313.72	High	0.0008258	0.004622	50
	Confidence	Identifying Node	PSM Ambiguity	Annotated Sequence	Modifications	# Proteins	Master Protein Accessions	Protein Accessions	# Missed Cleavages	Charge	DeltaScore	DeltaCn	Rank	Search Engine Rank	m/z [Da]	MH+ [Da]	Theo. MH+ [Da]	DeltaM [ppm]	Deltam/z [Da]	Activation Type	MS Order	Isolation Interference [%]	Ion Inject Time [ms]	RT [min]	First Scan	Spectrum File	File ID	Ions Score	# Protein Groups	Identity Strict	Identity Relaxed	Expectation Value	Percolator q-Value	Percolator PEP
	High	Mascot (A4)	Unambiguous	EGPYLGIVVPNR		2	OE6A098060P2	OE6A098060P3; OE6A098060P2	0	2	0.9787	0	1	1	657.365	1313.72	1313.72	1.79	0.00117	HCD (High Energy Collision Dissociation)	MS2	26.4211	120	67.9114	20664	EVsOWW_IILISIshotgun_20221020163404.raw	F2	47	1	36	29	0.000849275	0.0008258	0.01839
	High	Mascot (A4)	Unambiguous	EGPYLGIVVPNR		2	OE6A098060P2	OE6A098060P3; OE6A098060P2	0	2	0.94	0	1	1	657.365	1313.72	1313.72	1.69	0.00111	HCD (High Energy Collision Dissociation)	MS2	8.08525	120	67.7046	20317	EVsOWW_IILISIshotgun.raw	F1	50	1	36	29	0.000401835	0.0008258	0.004622
Master Protein	OE6A083970P1	OE6A083970P1	0	6.766	12	2	5	2	184	20.8	11	115	2	1
Confidence	Sequence	Modifications	Qvality PEP	Qvality q-value	# Protein Groups	# Proteins	# PSMs	Master Protein Accessions	# Missed Cleavages	Theo. MH+ [Da]	Confidence (by Search Engine): Mascot	Percolator q-Value (by Search Engine): Mascot	Percolator PEP (by Search Engine): Mascot	Ions Score (by Search Engine): Mascot
High	DNIQGITKPAIR		0.0511825	0.00300252	1	3	4	OE6A083970P1	0	1325.75	High	0.0008258	0.004428	49
	Confidence	Identifying Node	PSM Ambiguity	Annotated Sequence	Modifications	# Proteins	Master Protein Accessions	Protein Accessions	# Missed Cleavages	Charge	DeltaScore	DeltaCn	Rank	Search Engine Rank	m/z [Da]	MH+ [Da]	Theo. MH+ [Da]	DeltaM [ppm]	Deltam/z [Da]	Activation Type	MS Order	Isolation Interference [%]	Ion Inject Time [ms]	RT [min]	First Scan	Spectrum File	File ID	Ions Score	# Protein Groups	Identity Strict	Identity Relaxed	Expectation Value	Percolator q-Value	Percolator PEP
	High	Mascot (A4)	Unambiguous	DNIQGITKPAIR		3	OE6A083970P1	OE6A006314P1; OE6A083970P1; OE6A096152P1	0	2	0.7959	0	1	1	663.381	1325.75	1325.75	0.65	0.00043	HCD (High Energy Collision Dissociation)	MS2	7.18033	120	47.3056	12682	EVsOWW_IILISIshotgun_20221020163404.raw	F2	49	1	34	27	0.0003632	0.0008258	0.004428
	High	Mascot (A4)	Unambiguous	DNIQGITKPAIR		3	OE6A083970P1	OE6A006314P1; OE6A083970P1; OE6A096152P1	0	2	0.8372	0	1	1	663.382	1325.76	1325.75	1.76	0.00117	HCD (High Energy Collision Dissociation)	MS2	6.1606	120	47.2713	12438	EVsOWW_IILISIshotgun.raw	F1	43	1	33	26	0.0011828	0.0008258	0.02558
	High	Mascot (A4)	Unambiguous	DNIQGITKPAIR		3	OE6A083970P1	OE6A006314P1; OE6A083970P1; OE6A096152P1	0	3	0.8649	0	1	1	442.59	1325.76	1325.75	1.68	0.00074	HCD (High Energy Collision Dissociation)	MS2	18.772	73.275	47.2968	12448	EVsOWW_IILISIshotgun.raw	F1	37	1	33	26	0.00422583	0.0008258	0.008319
	High	Mascot (A4)	Unambiguous	DNIQGITKPAIR		3	OE6A083970P1	OE6A006314P1; OE6A083970P1; OE6A096152P1	0	3	0.9143	0	1	1	442.59	1325.76	1325.75	1.13	0.0005	HCD (High Energy Collision Dissociation)	MS2	12.7619	53.9	47.3433	12697	EVsOWW_IILISIshotgun_20221020163404.raw	F2	35	1	34	27	0.00912317	0.0008258	0.005299
High	ISGLIYEETR		0.0698883	0.00300252	1	3	1	OE6A083970P1	0	1180.62	High	0.0008258	0.007306	41
	Confidence	Identifying Node	PSM Ambiguity	Annotated Sequence	Modifications	# Proteins	Master Protein Accessions	Protein Accessions	# Missed Cleavages	Charge	DeltaScore	DeltaCn	Rank	Search Engine Rank	m/z [Da]	MH+ [Da]	Theo. MH+ [Da]	DeltaM [ppm]	Deltam/z [Da]	Activation Type	MS Order	Isolation Interference [%]	Ion Inject Time [ms]	RT [min]	First Scan	Spectrum File	File ID	Ions Score	# Protein Groups	Identity Strict	Identity Relaxed	Expectation Value	Percolator q-Value	Percolator PEP
	High	Mascot (A4)	Unambiguous	ISGLIYEETR		3	OE6A083970P1	OE6A006314P1; OE6A083970P1; OE6A096152P1	0	2	0.6585	0	1	1	590.815	1180.62	1180.62	0.88	0.00052	HCD (High Energy Collision Dissociation)	MS2	21.0811	105.134	56.5203	15560	EVsOWW_IILISIshotgun_20221020200740.raw	F3	41	1	37	30	0.0036225	0.0008258	0.007306
Master Protein	OE6A025388P1	OE6A025388P1	0	5.411	7	2	3	2	414	46.4	8.21	82	2	1
Confidence	Sequence	Modifications	Qvality PEP	Qvality q-value	# Protein Groups	# Proteins	# PSMs	Master Protein Accessions	# Missed Cleavages	Theo. MH+ [Da]	Confidence (by Search Engine): Mascot	Percolator q-Value (by Search Engine): Mascot	Percolator PEP (by Search Engine): Mascot	Ions Score (by Search Engine): Mascot
High	SELLLGIGNYR		0.0498027	0.00300252	1	1	2	OE6A025388P1	0	1234.68	High	0.0008258	0.004245	50
	Confidence	Identifying Node	PSM Ambiguity	Annotated Sequence	Modifications	# Proteins	Master Protein Accessions	Protein Accessions	# Missed Cleavages	Charge	DeltaScore	DeltaCn	Rank	Search Engine Rank	m/z [Da]	MH+ [Da]	Theo. MH+ [Da]	DeltaM [ppm]	Deltam/z [Da]	Activation Type	MS Order	Isolation Interference [%]	Ion Inject Time [ms]	RT [min]	First Scan	Spectrum File	File ID	Ions Score	# Protein Groups	Identity Strict	Identity Relaxed	Expectation Value	Percolator q-Value	Percolator PEP
	High	Mascot (A4)	Unambiguous	SELLLGIGNYR		1	OE6A025388P1	OE6A025388P1	0	2	0.66	0	1	1	617.845	1234.68	1234.68	3.55	0.00219	HCD (High Energy Collision Dissociation)	MS2	17.9686	120	71.5431	21795	EVsOWW_IILISIshotgun.raw	F1	50	1	36	29	0.000524906	0.0008258	0.004245
	High	Mascot (A4)	Unambiguous	SELLLGIGNYR		1	OE6A025388P1	OE6A025388P1	0	2	0.4571	0	1	1	617.848	1234.69	1234.68	7.31	0.00451	HCD (High Energy Collision Dissociation)	MS2	26.1109	120	71.6567	22110	EVsOWW_IILISIshotgun_20221020163404.raw	F2	35	1	36	29	0.0141707	0.001975	0.05886
High	EGDFFWISAGTPTYLINR		0.0189703	0.00300252	1	1	1	OE6A025388P1	0	2087.02	High	0.0008258	0.0009153	49
	Confidence	Identifying Node	PSM Ambiguity	Annotated Sequence	Modifications	# Proteins	Master Protein Accessions	Protein Accessions	# Missed Cleavages	Charge	DeltaScore	DeltaCn	Rank	Search Engine Rank	m/z [Da]	MH+ [Da]	Theo. MH+ [Da]	DeltaM [ppm]	Deltam/z [Da]	Activation Type	MS Order	Isolation Interference [%]	Ion Inject Time [ms]	RT [min]	First Scan	Spectrum File	File ID	Ions Score	# Protein Groups	Identity Strict	Identity Relaxed	Expectation Value	Percolator q-Value	Percolator PEP
	High	Mascot (A4)	Unambiguous	EGDFFWISAGTPTYLINR		1	OE6A025388P1	OE6A025388P1	0	2	0.9592	0	1	1	1044.02	2087.04	2087.02	7.83	0.00817	HCD (High Energy Collision Dissociation)	MS2	6.64017	120	94.4645	30376	EVsOWW_IILISIshotgun.raw	F1	49	1	38	31	0.00101941	0.0008258	0.0009153
Master Protein	OE6A104529P1	OE6A104529P1	0	5.982	4	2	2	2	659	72.1	5.39	79	2	1
Confidence	Sequence	Modifications	Qvality PEP	Qvality q-value	# Protein Groups	# Proteins	# PSMs	Master Protein Accessions	# Missed Cleavages	Theo. MH+ [Da]	Confidence (by Search Engine): Mascot	Percolator q-Value (by Search Engine): Mascot	Percolator PEP (by Search Engine): Mascot	Ions Score (by Search Engine): Mascot
High	TTPSYVAFTDTER		0.00609667	0.00300252	1	10	1	OE6A104529P1	0	1487.7	High	0.0008258	0.0001518	58
	Confidence	Identifying Node	PSM Ambiguity	Annotated Sequence	Modifications	# Proteins	Master Protein Accessions	Protein Accessions	# Missed Cleavages	Charge	DeltaScore	DeltaCn	Rank	Search Engine Rank	m/z [Da]	MH+ [Da]	Theo. MH+ [Da]	DeltaM [ppm]	Deltam/z [Da]	Activation Type	MS Order	Isolation Interference [%]	Ion Inject Time [ms]	RT [min]	First Scan	Spectrum File	File ID	Ions Score	# Protein Groups	Identity Strict	Identity Relaxed	Expectation Value	Percolator q-Value	Percolator PEP
	High	Mascot (A4)	Unambiguous	TTPSYVAFTDTER		10	OE6A104529P1	OE6A005591P1; OE6A062772P1; OE6A069005P1; OE6A005775P1; OE6A094868P1; OE6A064521P1; OE6A075985P1; OE6A033723P1; OE6A104529P1; OE6A027988P1	0	2	0.8621	0	1	1	744.356	1487.7	1487.7	2.51	0.00187	HCD (High Energy Collision Dissociation)	MS2	0	120	59.2438	17319	EVsOWW_IILISIshotgun_20221020163404.raw	F2	58	1	36	29	7.13164e-05	0.0008258	0.0001518
High	IINEPTAAAIAYGLDK		0.0672258	0.00300252	1	19	1	OE6A104529P1	0	1659.9	High	0.0008258	0.006868	42
	Confidence	Identifying Node	PSM Ambiguity	Annotated Sequence	Modifications	# Proteins	Master Protein Accessions	Protein Accessions	# Missed Cleavages	Charge	DeltaScore	DeltaCn	Rank	Search Engine Rank	m/z [Da]	MH+ [Da]	Theo. MH+ [Da]	DeltaM [ppm]	Deltam/z [Da]	Activation Type	MS Order	Isolation Interference [%]	Ion Inject Time [ms]	RT [min]	First Scan	Spectrum File	File ID	Ions Score	# Protein Groups	Identity Strict	Identity Relaxed	Expectation Value	Percolator q-Value	Percolator PEP
	High	Mascot (A4)	Unambiguous	IINEPTAAAIAYGLDK		19	OE6A104529P1	OE6A005591P1; OE6A062772P1; OE6A069005P1; OE6A058879P1; OE6A005775P1; OE6A094868P1; OE6A108774P1; OE6A060547P1; OE6A103785P1; OE6A075985P1; OE6A033723P1; OE6A032040P1; OE6A104529P1; OE6A046106P1; OE6A077094P1; OE6A072157P1; OE6A032040P2; OE6A032040P3; OE6A027988P1	0	2	0.9286	0	1	1	830.451	1659.89	1659.9	-0.38	-0.00032	HCD (High Energy Collision Dissociation)	MS2	10.6846	120	73.1307	22671	EVsOWW_IILISIshotgun_20221020163404.raw	F2	42	1	37	30	0.00440201	0.0008258	0.006868
Master Protein	OE6A044804P1	OE6A044804P1	0	13.556	9	2	9	2	226	24.7	5.26	374	2	1
Confidence	Sequence	Modifications	Qvality PEP	Qvality q-value	# Protein Groups	# Proteins	# PSMs	Master Protein Accessions	# Missed Cleavages	Theo. MH+ [Da]	Confidence (by Search Engine): Mascot	Percolator q-Value (by Search Engine): Mascot	Percolator PEP (by Search Engine): Mascot	Ions Score (by Search Engine): Mascot
High	RLDQGQSWNINVAPGTTQAR		0.000341772	0.00300252	1	1	3	OE6A044804P1	1	2212.12	High	0.0008258	1.596e-06	60
	Confidence	Identifying Node	PSM Ambiguity	Annotated Sequence	Modifications	# Proteins	Master Protein Accessions	Protein Accessions	# Missed Cleavages	Charge	DeltaScore	DeltaCn	Rank	Search Engine Rank	m/z [Da]	MH+ [Da]	Theo. MH+ [Da]	DeltaM [ppm]	Deltam/z [Da]	Activation Type	MS Order	Isolation Interference [%]	Ion Inject Time [ms]	RT [min]	First Scan	Spectrum File	File ID	Ions Score	# Protein Groups	Identity Strict	Identity Relaxed	Expectation Value	Percolator q-Value	Percolator PEP
	High	Mascot (A4)	Unambiguous	RLDQGQSWNINVAPGTTQAR		1	OE6A044804P1	OE6A044804P1	1	3	0.9	0	1	1	738.047	2212.13	2212.12	1.79	0.00132	HCD (High Energy Collision Dissociation)	MS2	60.5159	120	59.3369	17098	EVsOWW_IILISIshotgun.raw	F1	60	1	38	31	7.68648e-05	0.0008258	1.596e-06
	High	Mascot (A4)	Unambiguous	RLDQGQSWNINVAPGTTQAR		1	OE6A044804P1	OE6A044804P1	1	3	0.8889	0	1	1	738.047	2212.13	2212.12	1.54	0.00113	HCD (High Energy Collision Dissociation)	MS2	0	120	59.3739	17370	EVsOWW_IILISIshotgun_20221020163404.raw	F2	54	1	38	31	0.000268603	0.0008258	0.0006136
	High	Mascot (A4)	Unambiguous	RLDQGQSWNINVAPGTTQAR		1	OE6A044804P1	OE6A044804P1	1	3	1	0	1	1	738.047	2212.12	2212.12	1.46	0.00107	HCD (High Energy Collision Dissociation)	MS2	27.2792	80.308	59.7298	17508	EVsOWW_IILISIshotgun_20221020163404.raw	F2	51	1	38	31	0.000653658	0.0008258	4.997e-05
High	LDQGQSWNINVAPGTTQAR	1xDeamidated [Q5]	0.0905735	0.00300252	1	1	1	OE6A044804P1	0	2057	High	0.0008258	0.01107	50
	Confidence	Identifying Node	PSM Ambiguity	Annotated Sequence	Modifications	# Proteins	Master Protein Accessions	Protein Accessions	# Missed Cleavages	Charge	DeltaScore	DeltaCn	Rank	Search Engine Rank	m/z [Da]	MH+ [Da]	Theo. MH+ [Da]	DeltaM [ppm]	Deltam/z [Da]	Activation Type	MS Order	Isolation Interference [%]	Ion Inject Time [ms]	RT [min]	First Scan	Spectrum File	File ID	Ions Score	# Protein Groups	Identity Strict	Identity Relaxed	Expectation Value	Percolator q-Value	Percolator PEP
	High	Mascot (A4)	Unambiguous	LDQGqSWNINVAPGTTQAR	Q5(Deamidated)	1	OE6A044804P1	OE6A044804P1	0	2	0.28	0	1	1	1029.01	2057.02	2057	6.66	0.00685	HCD (High Energy Collision Dissociation)	MS2	37.5508	120	64.4293	19325	EVsOWW_IILISIshotgun_20221020163404.raw	F2	50	1	38	31	0.000829715	0.0008258	0.01107
High	LDQGQSWNINVAPGTTQAR		0.000339084	0.00300252	1	1	5	OE6A044804P1	0	2056.02	High	0.0008258	1.575e-06	104
	Confidence	Identifying Node	PSM Ambiguity	Annotated Sequence	Modifications	# Proteins	Master Protein Accessions	Protein Accessions	# Missed Cleavages	Charge	DeltaScore	DeltaCn	Rank	Search Engine Rank	m/z [Da]	MH+ [Da]	Theo. MH+ [Da]	DeltaM [ppm]	Deltam/z [Da]	Activation Type	MS Order	Isolation Interference [%]	Ion Inject Time [ms]	RT [min]	First Scan	Spectrum File	File ID	Ions Score	# Protein Groups	Identity Strict	Identity Relaxed	Expectation Value	Percolator q-Value	Percolator PEP
	High	Mascot (A4)	Unambiguous	LDQGQSWNINVAPGTTQAR		1	OE6A044804P1	OE6A044804P1	0	2	0.9615	0	1	1	1028.52	2056.02	2056.02	2.1	0.00215	HCD (High Energy Collision Dissociation)	MS2	0	120	64.773	19456	EVsOWW_IILISIshotgun_20221020163404.raw	F2	104	1	38	31	3.33036e-09	0.0008258	1.575e-06
	High	Mascot (A4)	Unambiguous	LDQGQSWNINVAPGTTQAR		1	OE6A044804P1	OE6A044804P1	0	2	0.74	0	1	1	1028.52	2056.02	2056.02	1.15	0.00118	HCD (High Energy Collision Dissociation)	MS2	0	120	64.2388	18983	EVsOWW_IILISIshotgun.raw	F1	50	1	38	31	0.000737784	0.0008258	0.01115
	High	Mascot (A4)	Unambiguous	LDQGQSWNINVAPGTTQAR		1	OE6A044804P1	OE6A044804P1	0	2	0.8971	0	1	1	1028.51	2056.02	2056.02	-1.94	-0.002	HCD (High Energy Collision Dissociation)	MS2	0	120	64.5589	18626	EVsOWW_IILISIshotgun_20221020200740.raw	F3	68	1	38	31	1.22511e-05	0.0008258	0.002264
	High	Mascot (A4)	Unambiguous	LDQGQSWNINVAPGTTQAR		1	OE6A044804P1	OE6A044804P1	0	2	0.9535	0	1	1	1028.52	2056.02	2056.02	1.86	0.00191	HCD (High Energy Collision Dissociation)	MS2	0	120	64.6044	19124	EVsOWW_IILISIshotgun.raw	F1	86	1	38	31	1.79042e-07	0.0008258	8.504e-06
	High	Mascot (A4)	Unambiguous	LDQGQSWNINVAPGTTQAR		1	OE6A044804P1	OE6A044804P1	0	2	0.7333	0	1	1	1028.51	2056.02	2056.02	-1.35	-0.00139	HCD (High Energy Collision Dissociation)	MS2	0	120	64.9228	18766	EVsOWW_IILISIshotgun_20221020200740.raw	F3	30	1	38	31	0.080048	0.004869	0.08884
Master Protein	OE6A003540P1	OE6A003540P1	0	6.02	6	2	9	2	346	35.9	7.12	350	2	1
Confidence	Sequence	Modifications	Qvality PEP	Qvality q-value	# Protein Groups	# Proteins	# PSMs	Master Protein Accessions	# Missed Cleavages	Theo. MH+ [Da]	Confidence (by Search Engine): Mascot	Percolator q-Value (by Search Engine): Mascot	Percolator PEP (by Search Engine): Mascot	Ions Score (by Search Engine): Mascot
High	SAATNTITTSPAR		0.00247947	0.00300252	1	1	6	OE6A003540P1	0	1290.66	High	0.0008258	3.647e-05	93
	Confidence	Identifying Node	PSM Ambiguity	Annotated Sequence	Modifications	# Proteins	Master Protein Accessions	Protein Accessions	# Missed Cleavages	Charge	DeltaScore	DeltaCn	Rank	Search Engine Rank	m/z [Da]	MH+ [Da]	Theo. MH+ [Da]	DeltaM [ppm]	Deltam/z [Da]	Activation Type	MS Order	Isolation Interference [%]	Ion Inject Time [ms]	RT [min]	First Scan	Spectrum File	File ID	Ions Score	# Protein Groups	Identity Strict	Identity Relaxed	Expectation Value	Percolator q-Value	Percolator PEP
	High	Mascot (A4)	Unambiguous	SAATNTITTSPAR		1	OE6A003540P1	OE6A003540P1	0	2	0.8605	0	1	1	645.836	1290.66	1290.66	0.11	7e-05	HCD (High Energy Collision Dissociation)	MS2	0	12.771	37.5178	8458	EVsOWW_IILISIshotgun_20221020200740.raw	F3	86	1	38	31	1.9316e-07	0.0008258	4.569e-05
	High	Mascot (A4)	Unambiguous	SAATNTITTSPAR		1	OE6A003540P1	OE6A003540P1	0	2	0.8354	0	1	1	645.837	1290.67	1290.66	0.87	0.00056	HCD (High Energy Collision Dissociation)	MS2	0	14.239	37.4981	8673	EVsOWW_IILISIshotgun.raw	F1	79	1	38	31	8.67856e-07	0.0008258	0.0001503
	High	Mascot (A4)	Unambiguous	SAATNTITTSPAR		1	OE6A003540P1	OE6A003540P1	0	2	0.6829	0	1	1	645.836	1290.67	1290.66	0.68	0.00044	HCD (High Energy Collision Dissociation)	MS2	0	120	37.8448	8805	EVsOWW_IILISIshotgun.raw	F1	41	1	38	31	0.00636239	0.0008258	0.01031
	High	Mascot (A4)	Unambiguous	SAATNTITTSPAR		1	OE6A003540P1	OE6A003540P1	0	2	0.7377	0	1	1	645.837	1290.67	1290.66	2.19	0.00142	HCD (High Energy Collision Dissociation)	MS2	0	120	46.0519	11965	EVsOWW_IILISIshotgun.raw	F1	61	1	38	31	6.04746e-05	0.0008258	0.0009454
	High	Mascot (A4)	Unambiguous	SAATNTITTSPAR		1	OE6A003540P1	OE6A003540P1	0	2	0.8256	0	1	1	645.837	1290.67	1290.66	1.72	0.00111	HCD (High Energy Collision Dissociation)	MS2	3.46313	120	37.7844	8979	EVsOWW_IILISIshotgun_20221020163404.raw	F2	86	1	38	31	1.80074e-07	0.0008258	6.255e-05
	High	Mascot (A4)	Unambiguous	SAATNTITTSPAR		1	OE6A003540P1	OE6A003540P1	0	2	0.871	0	1	1	645.837	1290.67	1290.66	1.34	0.00087	HCD (High Energy Collision Dissociation)	MS2	0	13.005	37.4388	8847	EVsOWW_IILISIshotgun_20221020163404.raw	F2	93	1	38	31	2.98666e-08	0.0008258	3.647e-05
High	QHDVAEVNR		0.153922	0.00300252	1	1	3	OE6A003540P1	0	1067.52	High	0.0008258	0.02616	40
	Confidence	Identifying Node	PSM Ambiguity	Annotated Sequence	Modifications	# Proteins	Master Protein Accessions	Protein Accessions	# Missed Cleavages	Charge	DeltaScore	DeltaCn	Rank	Search Engine Rank	m/z [Da]	MH+ [Da]	Theo. MH+ [Da]	DeltaM [ppm]	Deltam/z [Da]	Activation Type	MS Order	Isolation Interference [%]	Ion Inject Time [ms]	RT [min]	First Scan	Spectrum File	File ID	Ions Score	# Protein Groups	Identity Strict	Identity Relaxed	Expectation Value	Percolator q-Value	Percolator PEP
	High	Mascot (A4)	Unambiguous	QHDVAEVNR		1	OE6A003540P1	OE6A003540P1	0	2	0.875	0	1	1	534.264	1067.52	1067.52	-1.23	-0.00066	HCD (High Energy Collision Dissociation)	MS2	2.61438	30.613	21.737	3999	EVsOWW_IILISIshotgun_20221020163404.raw	F2	40	1	36	29	0.00480743	0.0008258	0.02616
	High	Mascot (A4)	Unambiguous	QHDVAEVNR		1	OE6A003540P1	OE6A003540P1	0	2	0.9459	0	1	1	534.265	1067.52	1067.52	-0.89	-0.00047	HCD (High Energy Collision Dissociation)	MS2	2.35002	31.548	21.7488	4061	EVsOWW_IILISIshotgun.raw	F1	37	1	36	29	0.00924657	0.003805	0.07869
	High	Mascot (A4)	Unambiguous	QHDVAEVNR		1	OE6A003540P1	OE6A003540P1	0	2	0.9	0	1	1	534.264	1067.52	1067.52	-2.26	-0.00121	HCD (High Energy Collision Dissociation)	MS2	6.52634	109.17	21.73	3920	EVsOWW_IILISIshotgun_20221020200740.raw	F3	40	1	36	29	0.00434423	0.004869	0.08907
Master Protein	OE6A008564P1	OE6A008564P1	0	4.982	5	2	5	2	452	49.4	6.81	121	2	1
Confidence	Sequence	Modifications	Qvality PEP	Qvality q-value	# Protein Groups	# Proteins	# PSMs	Master Protein Accessions	# Missed Cleavages	Theo. MH+ [Da]	Confidence (by Search Engine): Mascot	Percolator q-Value (by Search Engine): Mascot	Percolator PEP (by Search Engine): Mascot	Ions Score (by Search Engine): Mascot
High	TTLTAAITR		0.137426	0.00300252	1	2	4	OE6A008564P1	0	947.552	High	0.0008258	0.02173	54
	Confidence	Identifying Node	PSM Ambiguity	Annotated Sequence	Modifications	# Proteins	Master Protein Accessions	Protein Accessions	# Missed Cleavages	Charge	DeltaScore	DeltaCn	Rank	Search Engine Rank	m/z [Da]	MH+ [Da]	Theo. MH+ [Da]	DeltaM [ppm]	Deltam/z [Da]	Activation Type	MS Order	Isolation Interference [%]	Ion Inject Time [ms]	RT [min]	First Scan	Spectrum File	File ID	Ions Score	# Protein Groups	Identity Strict	Identity Relaxed	Expectation Value	Percolator q-Value	Percolator PEP
	High	Mascot (A4)	Unambiguous	TTLTAAITR		2	OE6A008564P1	OE6A089450P1; OE6A008564P1	0	2	0.5556	0	1	1	474.281	947.554	947.552	1.96	0.00093	HCD (High Energy Collision Dissociation)	MS2	22.6001	120	49.3089	13462	EVsOWW_IILISIshotgun_20221020163404.raw	F2	54	1	35	28	0.000140202	0.0008258	0.02173
	High	Mascot (A4)	Unambiguous	TTLTAAITR		2	OE6A008564P1	OE6A089450P1; OE6A008564P1	0	2	0.569	0	1	1	474.281	947.554	947.552	2.16	0.00102	HCD (High Energy Collision Dissociation)	MS2	1.68852	26.928	49.5323	13315	EVsOWW_IILISIshotgun.raw	F1	58	1	35	28	5.09043e-05	0.0008258	0.0229
	High	Mascot (A4)	Unambiguous	TTLTAAITR		2	OE6A008564P1	OE6A089450P1; OE6A008564P1	0	2	0.5	0	1	1	474.281	947.554	947.552	1.9	0.0009	HCD (High Energy Collision Dissociation)	MS2	2.10133	27.637	49.6752	13603	EVsOWW_IILISIshotgun_20221020163404.raw	F2	42	1	35	28	0.00233214	0.003232	0.07051
	High	Mascot (A4)	Unambiguous	TTLTAAITR		2	OE6A008564P1	OE6A089450P1; OE6A008564P1	0	2	0.5135	0	1	1	474.28	947.553	947.552	1.12	0.00053	HCD (High Energy Collision Dissociation)	MS2	12.516	120	49.1952	12817	EVsOWW_IILISIshotgun_20221020200740.raw	F3	37	1	35	28	0.0066141	0.009703	0.1229
High	HYAHVDCPGHADYVK	1xCarbamidomethyl [C7]	0.0126448	0.00300252	1	6	1	OE6A008564P1	0	1768.79	High	0.0008258	0.0004797	32
	Confidence	Identifying Node	PSM Ambiguity	Annotated Sequence	Modifications	# Proteins	Master Protein Accessions	Protein Accessions	# Missed Cleavages	Charge	DeltaScore	DeltaCn	Rank	Search Engine Rank	m/z [Da]	MH+ [Da]	Theo. MH+ [Da]	DeltaM [ppm]	Deltam/z [Da]	Activation Type	MS Order	Isolation Interference [%]	Ion Inject Time [ms]	RT [min]	First Scan	Spectrum File	File ID	Ions Score	# Protein Groups	Identity Strict	Identity Relaxed	Expectation Value	Percolator q-Value	Percolator PEP
	High	Mascot (A4)	Unambiguous	HYAHVDcPGHADYVK	C7(Carbamidomethyl)	6	OE6A008564P1	OE6A089450P1; OE6A028406P2; OE6A008564P1; OE6A020760P1; OE6A096048P1; OE6A028406P3	0	4	1	0	1	1	442.953	1768.79	1768.79	1.32	0.00058	HCD (High Energy Collision Dissociation)	MS2	10.9129	118.618	38.688	9325	EVsOWW_IILISIshotgun_20221020163404.raw	F2	32	1	35	28	0.0264542	0.0008258	0.0004797
Master Protein	OE6A048391P1	OE6A048391P1	0	10.214	5	2	6	2	602	67.7	6.68	351	2	1
Confidence	Sequence	Modifications	Qvality PEP	Qvality q-value	# Protein Groups	# Proteins	# PSMs	Master Protein Accessions	# Missed Cleavages	Theo. MH+ [Da]	Confidence (by Search Engine): Mascot	Percolator q-Value (by Search Engine): Mascot	Percolator PEP (by Search Engine): Mascot	Ions Score (by Search Engine): Mascot
High	YDPIVGVWLDGAEILR		0.00175885	0.00300252	1	1	1	OE6A048391P1	0	1815.96	High	0.0008258	2.127e-05	64
	Confidence	Identifying Node	PSM Ambiguity	Annotated Sequence	Modifications	# Proteins	Master Protein Accessions	Protein Accessions	# Missed Cleavages	Charge	DeltaScore	DeltaCn	Rank	Search Engine Rank	m/z [Da]	MH+ [Da]	Theo. MH+ [Da]	DeltaM [ppm]	Deltam/z [Da]	Activation Type	MS Order	Isolation Interference [%]	Ion Inject Time [ms]	RT [min]	First Scan	Spectrum File	File ID	Ions Score	# Protein Groups	Identity Strict	Identity Relaxed	Expectation Value	Percolator q-Value	Percolator PEP
	High	Mascot (A4)	Unambiguous	YDPIVGVWLDGAEILR		1	OE6A048391P1	OE6A048391P1	0	2	0.9688	0	1	1	908.488	1815.97	1815.96	3	0.00272	HCD (High Energy Collision Dissociation)	MS2	1.29979	120	96.422	31124	EVsOWW_IILISIshotgun.raw	F1	64	1	37	30	2.48695e-05	0.0008258	2.127e-05
High	SSTAESTAGDGIFWEVR		0.000497295	0.00300252	1	1	5	OE6A048391P1	0	1812.84	High	0.0008258	2.873e-06	113
	Confidence	Identifying Node	PSM Ambiguity	Annotated Sequence	Modifications	# Proteins	Master Protein Accessions	Protein Accessions	# Missed Cleavages	Charge	DeltaScore	DeltaCn	Rank	Search Engine Rank	m/z [Da]	MH+ [Da]	Theo. MH+ [Da]	DeltaM [ppm]	Deltam/z [Da]	Activation Type	MS Order	Isolation Interference [%]	Ion Inject Time [ms]	RT [min]	First Scan	Spectrum File	File ID	Ions Score	# Protein Groups	Identity Strict	Identity Relaxed	Expectation Value	Percolator q-Value	Percolator PEP
	High	Mascot (A4)	Unambiguous	SSTAESTAGDGIFWEVR		1	OE6A048391P1	OE6A048391P1	0	2	0.8571	0	1	1	906.928	1812.85	1812.84	5.06	0.00458	HCD (High Energy Collision Dissociation)	MS2	0	120	73.6548	22864	EVsOWW_IILISIshotgun_20221020163404.raw	F2	56	1	37	30	0.00014964	0.0008258	0.007254
	High	Mascot (A4)	Unambiguous	SSTAESTAGDGIFWEVR		1	OE6A048391P1	OE6A048391P1	0	2	0.9292	0	1	1	906.926	1812.84	1812.84	2.63	0.00238	HCD (High Energy Collision Dissociation)	MS2	1.27869	120	73.6534	22600	EVsOWW_IILISIshotgun.raw	F1	113	1	37	30	2.80769e-10	0.0008258	2.873e-06
	High	Mascot (A4)	Unambiguous	SSTAESTAGDGIFWEVR		1	OE6A048391P1	OE6A048391P1	0	2	0.8833	0	1	1	906.926	1812.84	1812.84	2.29	0.00208	HCD (High Energy Collision Dissociation)	MS2	0	120	73.9944	22731	EVsOWW_IILISIshotgun.raw	F1	60	1	37	30	5.54275e-05	0.0008258	0.00214
	High	Mascot (A4)	Unambiguous	SSTAESTAGDGIFWEVR		1	OE6A048391P1	OE6A048391P1	0	2	0.8929	0	1	1	906.924	1812.84	1812.84	0.54	0.00049	HCD (High Energy Collision Dissociation)	MS2	0	120	73.9761	22196	EVsOWW_IILISIshotgun_20221020200740.raw	F3	84	1	37	30	2.00007e-07	0.0008258	0.0001195
	High	Mascot (A4)	Unambiguous	SSTAESTAGDGIFWEVR		1	OE6A048391P1	OE6A048391P1	0	2	0.8687	0	1	1	906.928	1812.85	1812.84	5.26	0.00477	HCD (High Energy Collision Dissociation)	MS2	0	120	74.0289	23008	EVsOWW_IILISIshotgun_20221020163404.raw	F2	99	1	37	30	6.77717e-09	0.0008258	7.815e-05
Master Protein	OE6A010255P1	OE6A010255P1	0	2.92	8	2	4	2	294	31.6	4.88	94	2	1
Confidence	Sequence	Modifications	Qvality PEP	Qvality q-value	# Protein Groups	# Proteins	# PSMs	Master Protein Accessions	# Missed Cleavages	Theo. MH+ [Da]	Confidence (by Search Engine): Mascot	Percolator q-Value (by Search Engine): Mascot	Percolator PEP (by Search Engine): Mascot	Ions Score (by Search Engine): Mascot
High	FYDQSYSSTIVGSV		0.146557	0.00300252	1	2	1	OE6A010255P1	0	1552.72	High	0.001975	0.05966	37
	Confidence	Identifying Node	PSM Ambiguity	Annotated Sequence	Modifications	# Proteins	Master Protein Accessions	Protein Accessions	# Missed Cleavages	Charge	DeltaScore	DeltaCn	Rank	Search Engine Rank	m/z [Da]	MH+ [Da]	Theo. MH+ [Da]	DeltaM [ppm]	Deltam/z [Da]	Activation Type	MS Order	Isolation Interference [%]	Ion Inject Time [ms]	RT [min]	First Scan	Spectrum File	File ID	Ions Score	# Protein Groups	Identity Strict	Identity Relaxed	Expectation Value	Percolator q-Value	Percolator PEP
	High	Mascot (A4)	Unambiguous	FYDQSYSSTIVGSV		2	OE6A010255P1	OE6A116045P1; OE6A010255P1	0	2	1	0	1	1	776.863	1552.72	1552.72	1.27	0.00099	HCD (High Energy Collision Dissociation)	MS2	1.46888	99.62	78.8248	24845	EVsOWW_IILISIshotgun_20221020163404.raw	F2	37	1	36	29	0.00870803	0.001975	0.05966
High	GSVDNVLAR		0.131308	0.00300252	1	1	3	OE6A010255P1	0	930.5	High	0.0008258	0.02017	46
	Confidence	Identifying Node	PSM Ambiguity	Annotated Sequence	Modifications	# Proteins	Master Protein Accessions	Protein Accessions	# Missed Cleavages	Charge	DeltaScore	DeltaCn	Rank	Search Engine Rank	m/z [Da]	MH+ [Da]	Theo. MH+ [Da]	DeltaM [ppm]	Deltam/z [Da]	Activation Type	MS Order	Isolation Interference [%]	Ion Inject Time [ms]	RT [min]	First Scan	Spectrum File	File ID	Ions Score	# Protein Groups	Identity Strict	Identity Relaxed	Expectation Value	Percolator q-Value	Percolator PEP
	High	Mascot (A4)	Unambiguous	GSVDNVLAR		1	OE6A010255P1	OE6A010255P1	0	2	0.6522	0	1	1	465.754	930.501	930.5	0.89	0.00041	HCD (High Energy Collision Dissociation)	MS2	14.3959	17.512	43.4164	11174	EVsOWW_IILISIshotgun_20221020163404.raw	F2	46	1	36	29	0.00115041	0.0008258	0.02017
	High	Mascot (A4)	Unambiguous	GSVDNVLAR		1	OE6A010255P1	OE6A010255P1	0	2	0.6444	0	1	1	465.754	930.502	930.5	1.35	0.00063	HCD (High Energy Collision Dissociation)	MS2	7.4624	14.952	43.41	10934	EVsOWW_IILISIshotgun.raw	F1	45	1	36	29	0.00134231	0.0008258	0.02894
	High	Mascot (A4)	Unambiguous	GSVDNVLAR		1	OE6A010255P1	OE6A010255P1	0	2	0.6667	0	1	1	465.753	930.499	930.5	-1.21	-0.00056	HCD (High Energy Collision Dissociation)	MS2	16.8894	53.662	43.5323	10674	EVsOWW_IILISIshotgun_20221020200740.raw	F3	42	1	36	29	0.00288828	0.003805	0.07924
Master Protein	OE6A022576P2	OE6A022576P2	0	5.163	8	2	4	2	377	41.8	5.49	126	2	1
Confidence	Sequence	Modifications	Qvality PEP	Qvality q-value	# Protein Groups	# Proteins	# PSMs	Master Protein Accessions	# Missed Cleavages	Theo. MH+ [Da]	Confidence (by Search Engine): Mascot	Percolator q-Value (by Search Engine): Mascot	Percolator PEP (by Search Engine): Mascot	Ions Score (by Search Engine): Mascot
High	VAPEEHPVLLTEAPLNPK		0.0145143	0.00300252	1	16	3	OE6A022576P2	0	1954.06	High	0.0008258	0.0005996	52
	Confidence	Identifying Node	PSM Ambiguity	Annotated Sequence	Modifications	# Proteins	Master Protein Accessions	Protein Accessions	# Missed Cleavages	Charge	DeltaScore	DeltaCn	Rank	Search Engine Rank	m/z [Da]	MH+ [Da]	Theo. MH+ [Da]	DeltaM [ppm]	Deltam/z [Da]	Activation Type	MS Order	Isolation Interference [%]	Ion Inject Time [ms]	RT [min]	First Scan	Spectrum File	File ID	Ions Score	# Protein Groups	Identity Strict	Identity Relaxed	Expectation Value	Percolator q-Value	Percolator PEP
	High	Mascot (A4)	Unambiguous	VAPEEHPVLLTEAPLNPK		16	OE6A022576P2	OE6A071481P1; OE6A099235P2; OE6A065930P2; OE6A099235P1; OE6A117728P2; OE6A022576P3; OE6A086172P2; OE6A065930P1; OE6A022576P1; OE6A086172P1; OE6A065930P3; OE6A117728P3; OE6A118094P2; OE6A041632P1; OE6A071481P2; OE6A022576P2	0	3	0.9615	0	1	1	652.027	1954.07	1954.06	1.11	0.00072	HCD (High Energy Collision Dissociation)	MS2	22.0816	120	60.5269	17557	EVsOWW_IILISIshotgun.raw	F1	52	1	35	28	0.000214694	0.0008258	0.0005996
	High	Mascot (A4)	Unambiguous	VAPEEHPVLLTEAPLNPK		16	OE6A022576P2	OE6A071481P1; OE6A099235P2; OE6A065930P2; OE6A099235P1; OE6A117728P2; OE6A022576P3; OE6A086172P2; OE6A065930P1; OE6A022576P1; OE6A086172P1; OE6A065930P3; OE6A117728P3; OE6A118094P2; OE6A041632P1; OE6A071481P2; OE6A022576P2	0	3	1	0	1	1	652.027	1954.07	1954.06	1.48	0.00096	HCD (High Energy Collision Dissociation)	MS2	9.97211	120	60.5974	17846	EVsOWW_IILISIshotgun_20221020163404.raw	F2	47	1	35	28	0.000645956	0.0008258	0.001117
	High	Mascot (A4)	Unambiguous	VAPEEHPVLLTEAPLNPK		16	OE6A022576P2	OE6A071481P1; OE6A099235P2; OE6A065930P2; OE6A099235P1; OE6A117728P2; OE6A022576P3; OE6A086172P2; OE6A065930P1; OE6A022576P1; OE6A086172P1; OE6A065930P3; OE6A117728P3; OE6A118094P2; OE6A041632P1; OE6A071481P2; OE6A022576P2	0	3	0.9636	0	1	1	652.028	1954.07	1954.06	3.26	0.00212	HCD (High Energy Collision Dissociation)	MS2	2.16128	120	60.6245	17134	EVsOWW_IILISIshotgun_20221020200740.raw	F3	55	1	35	28	0.000112232	0.0008258	0.001412
High	AVFPSIVGRPR		0.0926921	0.00300252	1	15	1	OE6A022576P2	0	1198.71	High	0.0008258	0.01147	31
	Confidence	Identifying Node	PSM Ambiguity	Annotated Sequence	Modifications	# Proteins	Master Protein Accessions	Protein Accessions	# Missed Cleavages	Charge	DeltaScore	DeltaCn	Rank	Search Engine Rank	m/z [Da]	MH+ [Da]	Theo. MH+ [Da]	DeltaM [ppm]	Deltam/z [Da]	Activation Type	MS Order	Isolation Interference [%]	Ion Inject Time [ms]	RT [min]	First Scan	Spectrum File	File ID	Ions Score	# Protein Groups	Identity Strict	Identity Relaxed	Expectation Value	Percolator q-Value	Percolator PEP
	High	Mascot (A4)	Unambiguous	AVFPSIVGRPR		15	OE6A022576P2	OE6A015000P1; OE6A084754P1; OE6A071481P1; OE6A065930P2; OE6A094142P2; OE6A094142P1; OE6A099235P1; OE6A047380P1; OE6A086172P2; OE6A086172P1; OE6A084754P2; OE6A041632P1; OE6A071481P2; OE6A022576P2; OE6A061488P1	0	3	0.5161	0	1	1	400.24	1198.71	1198.71	-0.15	-6e-05	HCD (High Energy Collision Dissociation)	MS2	39.1651	120	53.8171	14967	EVsOWW_IILISIshotgun.raw	F1	31	1	33	26	0.0174424	0.0008258	0.01147
